# Supplementary material for: Gut-dependent microbial translocation induces inflammation and cardiovascular events after ST-elevation myocardial infarction
Source: Microbiome. 2018 Apr 3;6:66. doi: 10.1186/s40168-018-0441-4 (PMC5883284; doi:10.1186/s40168-018-0441-4)
Supplement: Supplementary file 2 — Table S2. Data production of 198 samples in three groups (control, CHD, STEMI). Table S3. Relative abundance profile at the phylum level. Table S4. Detailed information of differential genera (adjust P value ≤ 0.05). (XLSX 153 kb) [file 40168_2018_441_MOESM2_ESM.xlsx]

## Sheet: Table legends
Table S2	Data Production of 198 samples in three groups (Control, CHD, STEMI)
Table S3	Relative abundance profile at phylum level
Table S4	Detailed information of differential genera (adjust p value ≤ 0.05)

## Sheet: Table S2
Sample Name	Raw PE(#)	Combined(#)	Qualified(#)	Nochime(#)	Base(nt)	AvgLen(nt)	Q20	Q30	GC%	Effective%
AMI22.2	64212	56762	55544	52175	13193539	253	99.24	98.41	56.04	81.25
AMI23.2	71646	59076	57102	53523	13543241	253	99.18	98.31	55.81	74.7
AMI24.2	50670	37159	35022	33486	8482865	253	99.15	98.26	55.46	66.09
AMI25.2	50189	35131	31978	30796	7829701	254	99.27	98.49	55.63	61.36
AMI29.2	64864	38285	36739	35484	8896271	251	99.08	98.09	54.42	54.71
AMI10.2	47301	40075	38793	36394	9257270	254	99.11	98.08	55.71	76.94
AMI11.2	58467	35011	33930	32063	8094998	252	99.15	98.17	54.81	54.84
AMI1.2	57192	39679	38761	36725	9285541	253	99.2	98.28	55.94	64.21
AMI2.2	69790	60641	59323	55155	13945210	253	99.23	98.34	55.94	79.03
AMI30.2	66441	39160	36472	35212	8872260	252	99.18	98.24	55.38	53
AMI31.2	43182	35774	34561	32725	8322823	254	99.19	98.25	52.65	75.78
AMI32.2	70957	51641	49176	47115	11981282	254	99.18	98.22	52.68	66.4
AMI3.2	70895	38700	37418	35117	8849366	252	99.23	98.33	54.58	49.53
AMI4.2	55095	43245	41863	39663	10033149	253	99.18	98.21	56.12	71.99
AMI5.2	66928	38575	36799	34897	8834741	253	99.19	98.25	54.95	52.14
AMI6.2	69942	53934	52806	49957	12633560	253	99.19	98.25	55.58	71.43
AMI7.2	69582	51453	50178	47568	12026205	253	99.22	98.33	55.6	68.36
AMI8.2	70765	55368	53961	51384	13028403	254	99.21	98.3	55.5	72.61
AMI13.2	67521	45887	44477	42629	10721912	252	99	97.98	55.02	63.13
AMI14.2	51641	45943	44811	41656	10553508	253	99.07	98.13	54.78	80.66
AMI15.2	63145	52538	50986	48568	12330863	254	99.04	98.06	55.24	76.92
AMI17.2	69553	59161	57234	53256	13490365	253	99.1	98.17	54.84	76.57
AMI19.2	45563	31736	30360	28687	7250685	253	98.93	97.86	54.98	62.96
AMI20.2	66643	38083	34689	33465	8441889	252	99.15	98.27	55.42	50.22
AMI21.2	68782	60797	58178	52284	13287357	254	99.1	98.15	54.01	76.01
A16.2	67604	46688	37355	35306	9109412	258	99.18	98.38	54.58	52.22
A36.2	64938	50699	49351	46972	11939937	254	99.27	98.5	55.28	72.33
A38.2	70671	49911	48869	46709	11723645	251	99.28	98.54	54.87	66.09
A39.2	67848	48508	47307	45308	11443823	253	99.27	98.47	54.58	66.78
A61.2	73934	41363	37081	35000	8964113	256	99.09	98.13	53.88	47.34
A62.2	60126	37437	35276	33397	8519763	255	99.19	98.36	54.46	55.55
A73.2	68239	54725	51643	49204	12610565	256	99.32	98.59	55.39	72.11
A77.2	53683	39267	38302	36716	9274148	253	99.2	98.39	54.15	68.39
AMI70.2	62567	42231	40032	38112	9605381	252	99.04	98.04	52.95	60.91
AMI71.2	69388	54486	53540	50878	12843238	252	99.25	98.45	54.76	73.32
AMI72.2	77738	52835	51305	49304	12338157	250	99.23	98.4	53.32	63.42
AMI74.2	74856	49577	47754	45873	11605257	253	99.16	98.25	53.77	61.28
AMI75.2	77569	54415	51212	48534	12378658	255	99.24	98.45	54.16	62.57
AMI76.2	72595	57547	56423	54307	13743619	253	99.36	98.68	54.74	74.81
AMI78.2	62265	54822	54097	51931	13141890	253	99.36	98.68	55.71	83.4
AMI79.2	69019	56384	55460	53366	13563989	254	99.26	98.52	54.84	77.32
AMI80.2	71028	56639	55380	53083	13434277	253	99.22	98.44	54.75	74.74
AMI81.2	62154	46704	44730	42428	10844857	256	99.22	98.39	54.32	68.26
AMI82.2	78021	57720	56222	54227	13728637	253	99.16	98.32	54.32	69.5
AMI83.2	65918	51621	50796	48777	12316013	252	99.35	98.65	55.09	74
AMI84.2	72582	64172	62892	60043	15210813	253	99.32	98.61	55.19	82.72
AMI85.2	79043	66664	65753	63341	16014598	253	99.36	98.7	55.25	80.13
AMI87.2	63760	55944	55254	53333	13540454	254	99.3	98.59	55.07	83.65
AMI88.2	78154	64237	63211	60767	15343089	252	99.3	98.6	54.93	77.75
AMI90.2	73842	62391	61310	57898	14712336	254	99.32	98.61	54.83	78.41
AMI91.2	68246	47855	46869	44931	11327208	252	99.26	98.51	54.14	65.84
AMI93.2	71860	55118	54304	51801	13084813	253	99.36	98.67	55.09	72.09
AMI95.2	74590	63949	62274	58622	14941613	255	99.33	98.61	54.77	78.59
AMI96.2	74645	56138	54310	52116	13174189	253	99.33	98.62	54.48	69.82
AMI97.2	74187	65155	64324	61354	15551535	253	99.38	98.72	55.39	82.7
AMI98.2	68701	57837	57047	55048	14023649	255	99.28	98.56	53.96	80.13
A89.2	64720	57022	55687	52461	13457815	257	99.19	98.38	55.52	81.06
A92.2	75587	51490	49568	48209	11774814	244	99.17	98.24	51.09	63.78
A94.2	72309	58012	55744	52644	13339442	253	99.19	98.38	54.24	72.8
N10	62636	60111	59267	57181	14551517	254	99.44	98.84	54.23	91.29
N11	73302	68832	67967	65223	16518686	253	99.32	98.66	55.43	88.98
N12	75389	72364	71440	68175	17275662	253	99.39	98.76	55.25	90.43
N13	69203	68100	67363	65741	16608684	253	99.4	98.77	54.87	95
N14	70044	68656	67877	66464	16795316	253	99.42	98.81	54.81	94.89
N15	69648	67849	67157	65423	16522649	253	99.36	98.68	54.93	93.93
N16	73674	71067	70313	68729	17380303	253	99.44	98.85	55.31	93.29
N17	64786	63431	62813	60822	15370190	253	99.4	98.77	55.09	93.88
N18	78693	75068	74272	72090	18241970	253	99.37	98.73	55.07	91.61
N19	69081	64558	63413	61291	15582147	254	99.27	98.56	55.26	88.72
N1	69536	66505	65846	63645	16105183	253	99.41	98.8	55.45	91.53
N20	59649	54574	53230	51695	13110376	254	99.3	98.61	55.78	86.67
N21	73175	69744	68723	66355	16844078	254	99.39	98.77	55.98	90.68
N22	69462	58240	57718	54536	13640143	250	99.17	98.33	55.15	78.51
N23	67993	60811	58939	55806	14208458	255	99.3	98.58	55.31	82.08
N24	67594	63627	62399	59208	15140515	256	99.25	98.49	55.75	87.59
N25	72201	68775	67866	64407	16375322	254	99.38	98.73	54.78	89.21
N26	74541	66754	65404	62287	15849851	254	99.34	98.65	55.01	83.56
N27	72347	46588	42548	40762	10256754	252	99.16	98.26	52.85	56.34
N28	64974	53915	52565	50075	12681615	253	99.31	98.59	54.7	77.07
N29	62466	49289	46878	44518	11278505	253	99.19	98.36	54.25	71.27
N2	75480	69010	68131	65163	16500664	253	99.42	98.8	54.88	86.33
N30	75796	57640	53951	50860	13077958	257	99.13	98.26	54.98	67.1
N31	78008	70656	69313	65283	16590136	254	99.3	98.6	55.53	83.69
N32	74925	68843	67967	65416	16526478	253	99.41	98.77	55.71	87.31
N33	44527	33958	31830	30321	7780075	257	99.16	98.31	54.55	68.1
N34	69343	57090	52690	49726	12825890	258	99.27	98.53	55.13	71.71
N35	60735	56695	55723	53226	13519513	254	99.31	98.6	55.26	87.64
N36	76224	67573	65521	62595	15929678	254	99.29	98.56	55.27	82.12
N37	66390	62967	61807	58997	15038589	255	99.31	98.62	55.54	88.86
N38	53497	46244	44180	41771	10761600	258	99.23	98.47	54.82	78.08
N39	60758	54329	52903	50414	12846802	255	99.32	98.59	54.72	82.98
N3	67049	55690	54588	52330	13189937	252	99.37	98.7	55.03	78.05
N40	60074	57564	56966	54514	13812914	253	99.42	98.79	55.36	90.74
N41	67736	66344	65671	63131	16005273	254	99.45	98.84	56.28	93.2
N42	78545	75520	74813	71276	18032286	253	99.43	98.82	55.63	90.75
N43	65023	61827	60855	58549	14861991	254	99.28	98.56	55.69	90.04
N44	41974	39339	38475	37190	9481006	255	99.29	98.59	55.87	88.6
N45	76915	61126	58664	55896	14265874	255	99.24	98.48	54.53	72.67
N4	73884	65151	64109	61131	15491502	253	99.36	98.72	55.11	82.74
N5	71093	58057	56299	53597	13573361	253	99.23	98.45	53.95	75.39
N6	67588	63516	62604	60680	15354369	253	99.46	98.87	56.18	89.78
N7	67136	62227	61599	58263	14737055	253	99.41	98.81	55.71	86.78
N8	65426	59891	59193	56699	14335013	253	99.4	98.75	55.5	86.66
N9	65737	63726	63014	62208	15739262	253	99.44	98.85	54.99	94.63
SAP48	77546	69371	68081	64122	16273466	254	99.32	98.59	54.01	82.69
SAP49	69478	66103	65282	61843	15647706	253	99.38	98.76	55.35	89.01
SAP50	63566	59463	58355	55114	14078946	255	99.29	98.6	53.96	86.7
AMI33.2	72272	69442	68520	65526	16599518	253	99.4	98.75	52.79	90.67
AMI34.2	66934	64219	63362	60931	15424489	253	99.4	98.75	52.55	91.03
AMI35.2	64808	63365	62751	59676	15101318	253	99.49	98.93	55.14	92.08
AMI37.2	63067	61302	60703	58878	14893838	253	99.43	98.84	55.3	93.36
AMI40.2	66058	64385	63744	62194	15736054	253	99.44	98.83	55.99	94.15
AMI41.2	63569	59509	58557	56544	14289062	253	99.34	98.67	55.53	88.95
AMI42.2	65377	63622	62947	61097	15456313	253	99.46	98.87	55.65	93.45
AMI43.2	76868	73499	72594	70672	17875961	253	99.38	98.74	55.69	91.94
AMI44.2	60987	55381	54809	53006	13389222	253	99.37	98.72	55.19	86.91
AMI45.2	43544	33044	31433	29535	7439403	252	99.21	98.4	53.48	67.83
AMI46.2	76842	72647	71818	68671	17383799	253	99.41	98.8	55.38	89.37
AMI47.2	79195	74922	74072	71871	18175244	253	99.35	98.7	55.8	90.75
AMI48.2	52251	49296	48742	47399	11991323	253	99.37	98.73	55.94	90.71
AMI49.2	52905	48944	48230	46400	11737433	253	99.36	98.71	55.84	87.7
AMI50.2	66096	62202	61442	59840	15150849	253	99.38	98.75	55.62	90.53
AMI51.2	50542	45069	44542	43370	10976031	253	99.33	98.64	55.75	85.81
AMI52.2	59731	55166	54438	52435	13269112	253	99.36	98.7	55.79	87.79
AMI53.2	62325	59283	58511	56780	14378094	253	99.37	98.73	55.37	91.1
AMI54.2	57269	53171	52245	49319	12640906	256	99.35	98.69	55.32	86.12
AMI55.2	52960	50355	49810	48337	12231041	253	99.38	98.75	55.9	91.27
AMI56.2	65231	61397	60616	58124	14729319	253	99.34	98.69	55.47	89.1
AMI57.2	48312	42452	41178	38710	9862588	255	99.3	98.59	55.21	80.13
AMI58.2	69779	66517	65763	62893	15947407	254	99.36	98.73	55.6	90.13
AMI59.2	37529	36623	36181	34629	8792454	254	99.31	98.64	55.88	92.27
AMI60.2	65593	60892	59642	56436	14367316	255	99.26	98.53	55.29	86.04
AMI63.2	46385	41734	40971	38874	9864229	254	99.26	98.51	55.14	83.81
AMI64.2	71881	69385	68698	65414	16587214	254	99.37	98.74	55.69	91
AMI65.2	63732	62672	62070	54861	13899026	253	99.41	98.79	55.43	86.08
AMI66.2	63847	56814	55989	53167	13455315	253	99.31	98.62	54.83	83.27
AMI67.2	59410	55161	54298	50849	12881041	253	99.34	98.68	55.3	85.59
AMI68.2	65842	60886	59977	56903	14450694	254	99.32	98.63	55.29	86.42
N46	56220	38878	33357	30848	8145561	264	99.07	98.12	54.95	54.87
N50	48093	32383	30200	28451	7304626	257	98.93	97.84	52.98	59.16
SAP10	78759	73131	71697	70158	17883476	255	99.37	98.7	54.7	89.08
SAP11	71053	60521	58049	55424	14265013	257	99.28	98.55	54.98	78
SAP12	77379	71475	70359	67891	17239022	254	99.42	98.81	54.46	87.74
SAP13	66004	62813	62059	59900	15167604	253	99.42	98.81	55.23	90.75
SAP14	64200	62657	62054	60513	15335549	253	99.46	98.89	54.81	94.26
SAP15	67634	63588	62645	59981	15259681	254	99.43	98.82	55.04	88.68
SAP16	67729	58162	56897	53831	13712470	255	99.34	98.67	54.74	79.48
SAP17	60288	58971	58397	56685	14363005	253	99.45	98.88	54.89	94.02
SAP18	74734	72396	71597	70340	17813652	253	99.45	98.86	55.2	94.12
SAP19	64033	61492	60831	59017	14928315	253	99.44	98.86	55.88	92.17
SAP1	60620	57412	55361	53095	13604271	256	99.33	98.64	54.84	87.59
SAP20	63806	62841	62225	61363	15536033	253	99.44	98.84	55.25	96.17
SAP21	75532	71080	69896	68079	17291058	254	99.3	98.61	55.59	90.13
SAP22	78427	75834	74894	73690	18670211	253	99.4	98.79	54.96	93.96
SAP23	71523	67835	67154	65691	16589816	253	99.44	98.84	55	91.85
SAP24	78245	76836	75943	74830	18963305	253	99.34	98.68	55.32	95.64
SAP25	65725	63372	62461	60989	15503346	254	99.33	98.66	55	92.79
SAP26	63461	59760	59172	57999	14666937	253	99.41	98.79	55.19	91.39
SAP27	35247	33235	32680	31840	8074926	254	99.33	98.64	55.09	90.33
SAP28	52866	42688	39034	36357	9416461	259	99.29	98.55	55.13	68.77
SAP29	77074	72679	71847	69615	17617809	253	99.43	98.8	55.42	90.32
SAP2	63343	58190	57453	56138	14218741	253	99.4	98.76	55.56	88.63
SAP30	78457	75128	74354	73095	18494664	253	99.48	98.91	54.99	93.17
SAP31	56786	55222	54487	51831	13137471	253	99.37	98.73	56.05	91.27
SAP32	61261	56065	54657	51756	13221464	255	99.32	98.62	55.17	84.48
SAP33	65299	63251	62569	60227	15256857	253	99.44	98.84	55.67	92.23
SAP34	65992	59590	58352	55938	14181070	254	99.32	98.61	55.06	84.76
SAP35	47928	41958	40435	38423	9814794	255	99.31	98.6	55.32	80.17
SAP36	63223	53223	51568	48402	12364191	255	99.4	98.75	54.63	76.56
SAP37	65217	62151	61373	58774	14900177	254	99.43	98.81	55.89	90.12
SAP38	76666	74294	73526	70733	17926188	253	99.45	98.86	55.58	92.26
SAP39	75120	71082	70100	66114	16760452	254	99.38	98.76	55.47	88.01
SAP3	43351	41137	40505	39321	9978858	254	99.32	98.64	55.48	90.7
SAP40	69401	62107	61241	58263	14738151	253	99.38	98.74	55.27	83.95
SAP41	67760	63867	62847	58623	14953273	255	99.4	98.76	54.76	86.52
SAP42	55995	52391	51671	49566	12575568	254	99.36	98.71	55.24	88.52
SAP43	73747	68569	67765	64786	16401571	253	99.41	98.79	56.09	87.85
SAP44	63908	62775	62214	60764	15388799	253	99.45	98.86	55.54	95.08
SAP45	40332	36417	35816	34416	8719439	253	99.29	98.57	55.54	85.33
SAP46	46689	43453	42585	41018	10464719	255	99.31	98.61	55.67	87.85
SAP47	79523	67753	66504	63681	16102918	253	99.32	98.61	54.55	80.08
SAP4	72189	60110	57351	54145	14147981	261	99.2	98.35	55.88	75
SAP5	74730	71846	71038	69388	17564552	253	99.45	98.85	55.32	92.85
SAP6	61509	58876	58255	57218	14504231	253	99.46	98.88	54.87	93.02
SAP7	59335	57551	56810	54747	13884370	254	99.38	98.76	55.32	92.27
SAP8	76058	73094	72026	70076	17787099	254	99.44	98.84	55	92.13
SAP9	61000	59489	58897	57614	14612190	254	99.43	98.82	54.72	94.45
A99.2	67085	52682	51836	48369	12143114	251	99.27	98.55	54.46	72.1
A100.2	74035	49008	47750	44397	10998392	248	99.18	98.34	53.74	59.97
AMI69.2	71096	69793	69040	63936	16182035	253	99.32	98.65	53.88	89.93
AMI12.2	72230	45235	44521	42743	10164212	238	98.9	97.79	54.53	59.18
AMI18.2	73256	63003	60903	57773	14673127	254	99.26	98.5	53.87	78.86
AMI26.2	76071	52412	50238	48304	12194205	252	99.2	98.35	55.32	63.5
AMI27.2	93577	65464	59400	57119	14525753	254	99.12	98.17	54.57	61.04
AMI28.2	93052	56540	50584	48643	12347953	254	99.09	98.14	54.19	52.28
AMI9.2	81639	61134	59978	56056	14157456	253	99.29	98.51	55.15	68.66
N47	76376	59120	55691	52586	13578829	258	99.1	98.17	54.47	68.85
N49	74744	42440	40652	38794	9894639	255	99.14	98.25	53.95	51.9

## Sheet: Table S3
Taxonomy	AMI22.2	AMI23.2	AMI24.2	AMI25.2	AMI29.2	AMI10.2	AMI11.2	AMI1.2	AMI2.2	AMI30.2	AMI31.2	AMI3.2	AMI32.2	AMI4.2	AMI5.2	AMI6.2	AMI7.2	AMI8.2	AMI13.2	AMI14.2	AMI15.2	AMI17.2	AMI19.2	AMI20.2	AMI21.2	A16.2	A36.2	A38.2	A39.2	A61.2	A62.2	A73.2	A77.2	AMI70.2	AMI71.2	AMI72.2	AMI74.2	AMI75.2	AMI76.2	AMI78.2	AMI79.2	AMI80.2	AMI81.2	AMI82.2	AMI83.2	AMI84.2	AMI85.2	AMI87.2	AMI88.2
Proteobacteria	0.842821	0.801387	0.721461	0.782555	0.700113	0.673184	0.638775	0.73757	0.646779	0.760074	0.247129	0.650689	0.256998	0.777271	0.722643	0.70098	0.715494	0.657648	0.666901	0.481317	0.687025	0.595255	0.521097	0.755788	0.37883	0.757735	0.744716	0.739833	0.658424	0.491091	0.620969	0.747572	0.670482	0.52407	0.680374	0.560224	0.562052	0.526561	0.489303	0.806241	0.764685	0.729261	0.613271	0.494072	0.72905	0.71909	0.798627	0.811087	0.714615
Cyanobacteria	0.00954561	0.0656585	0.0431795	0.0115446	0.00330119	0.0183137	0.034326	0.00826482	0.149509	0.0044343	0.0256807	0.0111293	0.0350002	0.00647291	0.00504919	0.0350794	0.0278809	0.112053	0.00787852	0.0130147	0.0171228	0.00503667	0.00821056	0.00174064	0.0282213	0.00243003	0.00542598	0.00533058	0.00372456	0.0155025	0.00524229	0.00863651	0.00182102	0.0070627	0.0117926	0.0148878	0.00878619	0.0105534	0.00736249	0.0359055	0.00364157	0.00914953	0.0040699	0.218736	0.0227638	0.00848458	0.0104293	0.00637464	0.00851249
Firmicutes	0.0390463	0.0382146	0.0538192	0.071833	0.0369646	0.0634345	0.0631687	0.0753404	0.0590085	0.0508008	0.121005	0.0774176	0.143183	0.0702898	0.0529729	0.075839	0.0840311	0.0602632	0.0269366	0.143207	0.0620646	0.189626	0.119874	0.0627067	0.508199	0.054936	0.0476524	0.037744	0.0811174	0.129588	0.12163	0.060724	0.0734912	0.0604012	0.0626014	0.0720083	0.0864561	0.148102	0.302122	0.0545763	0.0800277	0.0505838	0.0567131	0.0463868	0.0630349	0.108025	0.0720059	0.0584486	0.0915961
Bacteroidetes	0.0155926	0.0131834	0.0323625	0.0319798	0.0154635	0.0160134	0.0168509	0.00678585	0.00856082	0.0110212	0.276251	0.0175586	0.231199	0.00860159	0.00718203	0.0328246	0.029262	0.00546284	0.0176937	0.154861	0.0379309	0.0340638	0.0259089	0.0172324	0.0227842	0.0146236	0.0156653	0.0129396	0.0209615	0.0202245	0.0264317	0.0166465	0.0215487	0.0139087	0.0143352	0.0144972	0.0197689	0.0169386	0.00970117	0.0073987	0.0127021	0.0155978	0.025658	0.0159671	0.0267171	0.0214739	0.0175995	0.0180902	0.0132465
Actinobacteria	0.0435384	0.034768	0.037771	0.0306971	0.0153766	0.108423	0.0760966	0.0973944	0.0705394	0.0238936	0.034327	0.0679289	0.039085	0.0695078	0.0445286	0.057237	0.0632283	0.109343	0.0578345	0.0811718	0.0794571	0.0894672	0.0858003	0.0492167	0.0231725	0.0354958	0.0334311	0.0197747	0.0270247	0.054526	0.0491189	0.0344118	0.0270552	0.0457559	0.0484854	0.0329441	0.0381321	0.080259	0.0878302	0.028942	0.0356787	0.0494946	0.049812	0.0301168	0.032408	0.0500765	0.0377629	0.030581	0.057937
Fusobacteria	0.00107982	0.000775494	0.0011083	0.00132696	0.00238902	0.0104839	0.00138195	0.000956979	0.00580913	0.0107629	0.24059	0.00252738	0.243583	0.000781963	0.00426569	0.0207267	0.0204143	0.00141948	0.000528169	0.000997642	0.00157296	0.000883626	0.0141404	0.00139252	0.00103564	0.00112823	0.00433204	0.00288023	0.002945	0.0269512	0.00211454	0.00152146	0.00177766	0.000519953	0.00219192	0.00138895	0.00109827	0.00682866	0.00177566	0.000522261	0.0010838	0.000871384	0.00247733	0.00164431	0.00212868	0.00603543	0.00173822	0.00090451	0.000564604
Euryarchaeota	0.000172771	0.000990909	0.000310325	0	0.000217184	0.00044236	0.000356633	0	8.73553e-05	0.000258309	8.60326e-05	0.0002217	4.29978e-05	0.000173769	0.000391747	0	0.000172637	0.000129043	0.00022007	9.06947e-05	0.000674127	0.000132544	0.00123158	8.70322e-05	0.000129455	0.000303754	0.00275675	0.000773794	0.00355132	0.000801853	0.000440529	0.0018347	0.000607007	0.0029464	0.00254263	0.000868093	0.0024162	0.00128592	8.66176e-05	0.00126213	0.000173408	0.000392123	0.000398142	0.000951969	0.00212868	0.00061229	4.34556e-05	0.000473791	0.000390879
Acidobacteria	0.00734278	0.00693637	0.0234074	0.0130927	0.00972982	0.0231797	0.0228691	0.0216625	0.0194802	0.0219132	0.0149697	0.0184454	0.0139313	0.0168122	0.0258118	0.0205533	0.0158394	0.00894701	0.0403609	0.040994	0.0417509	0.0274808	0.0498563	0.0180592	0.00768102	0.0101974	0.015184	0.00760898	0.00870507	0.0187545	0.0136564	0.0126639	0.00680715	0.00792929	0.0178423	0.00855072	0.0100163	0.0160074	0.0078822	0.00783392	0.00507218	0.0128093	0.0464941	0.00951969	0.0104262	0.0139077	0.00864766	0.00594392	0.00751357
Nitrospirae	0.000431928	0.000473913	0.000842311	0.00106157	0.000521241	0.00473326	0.0045025	0.00339293	0.00279537	0.00176511	0.000860326	0.00230568	0.000902954	0.00264998	0.00369983	0.00212471	0.00207164	0.00154852	0.00396127	0.00403592	0.00435935	0.00366705	0.0115404	0.00213229	0.00112195	0.00112823	0.00205662	0.000687817	0.00151581	0.00298468	0.00207048	0.00250593	0.00186438	0.000996577	0.00219192	0.000998307	0.00259193	0.00235012	0.00134257	0.00121861	0.000780336	0.00130708	0.00376023	0.00099524	0.00273687	0.00227422	0.00130367	0.00120601	0.000955483
Chloroflexi	0.00224603	0.0020249	0.00314758	0.00291932	0.00291026	0.0117226	0.00793509	0.00704685	0.0070321	0.00383158	0.00301114	0.0064293	0.00245088	0.00699422	0.00609385	0.00520336	0.0056107	0.00438747	0.00550176	0.00979503	0.0106512	0.00596448	0.0209825	0.0051349	0.00271856	0.00334129	0.00507592	0.00176253	0.0049372	0.00957769	0.00594714	0.0117242	0.00342525	0.00407297	0.00438385	0.00295152	0.00935729	0.00966655	0.00290169	0.00474387	0.00359821	0.00304984	0.00583942	0.00289918	0.00595161	0.00607916	0.0031288	0.00193823	0.00403909
[Thermi]	0.000215964	0.00112016	0.00208361	0.00128273	0.000868734	0.000884721	0.000713267	0.000565488	0.00122297	0.00249699	0.000430163	0.0004434	0.000257987	0.000260654	0.000957604	0.000520336	0.000820026	0.000731246	0.000308099	0.000408126	0.000134825	0.000220907	0.000501756	0.000304613	0.000517822	0.0006509	0.00126898	0.000859771	0.000433088	0.000445474	0.000440529	0.000626482	0.000476934	0.000823259	0.00210425	0.00151916	0.000615033	0.00150763	0.000996102	0.00134918	0.0010838	0.000784245	0.00225614	0.00250974	0.000521308	0.00034988	0.000608378	0.000430719	0.00108578
Verrucomicrobia	0.00894091	0.00805652	0.0275303	0.0136235	0.00477804	0.00530833	0.00454708	0.00413241	0.00362525	0.0112795	0.00610832	0.0042123	0.00464376	0.00634259	0.00613737	0.00559362	0.00479068	0.0032691	0.0134683	0.0124705	0.00961755	0.0047274	0.00912284	0.00687554	0.00284802	0.00321111	0.00424452	0.000988737	0.00151581	0.00289558	0.00427313	0.00210319	0.0011273	0.00129988	0.00429617	0.00156257	0.00193296	0.00252749	0.00277176	0.00126213	0.000823688	0.00213489	0.0127848	0.00142795	0.00173769	0.0018806	0.00412828	0.000646078	0.00238871
Spirochaetes	0.000518314	0.00107708	0.00164029	0.00185775	0.000999044	4.4236e-05	0.000267475	4.34991e-05	0	0.000258309	0	4.434e-05	0	0.000173769	4.35275e-05	0	4.31593e-05	0.000129043	0.000308099	4.53474e-05	0.000808952	0.000706901	0.000182457	0.000478677	8.63036e-05	0.00026036	0.000350063	4.29886e-05	0.000779558	0.000222737	0.000396476	0.000178995	0.00108394	0.000129988	0.000175354	8.68093e-05	0.000219655	0.000576446	0.000173235	0.000130565	0.000997095	8.71384e-05	0	4.32713e-05	0.000390981	0.000131205	0.000260734	0.000646078	0.000477742
Tenericutes	0.00401693	0.0020249	0.00935408	0.00995223	0.00443054	0.00765284	0.00173859	0.00134847	0.00476086	0.000990184	0.00116144	0.0028821	0.00116094	0.000999175	0.00261165	0.00195126	0.00112214	0.000946318	0.000308099	0.000544168	0.000314593	0.000751082	0.00520002	0.000739774	0.000906188	0.00173573	0.00328184	0.00120368	0.00385448	0.0126515	0.00202643	0.0034904	0.0036854	0.000606612	0.00214809	0.00112852	0.00237227	0.0041238	0.000389779	0.00121861	0.00238436	0.000871384	0.00194647	0.00103851	0.00264998	0.00266783	0.000695289	0.00163673	0.00169381
Gemmatimonadetes	0.00224603	0.00267115	0.00598484	0.00243277	0.00191122	0.00314076	0.00414586	0.00247945	0.00327582	0.00477872	0.00335527	0.00545382	0.00309584	0.00243277	0.00422216	0.00294857	0.00340958	0.00258087	0.0123239	0.01501	0.0150106	0.0141822	0.0178808	0.00931245	0.00254596	0.00407898	0.00520719	0.00331012	0.00480728	0.00971133	0.00634361	0.00572784	0.00333854	0.00537285	0.00631274	0.00403663	0.00707288	0.010243	0.00333478	0.00387344	0.00251441	0.00278843	0.00517585	0.00393769	0.00438768	0.00590422	0.00217278	0.00185209	0.00564604
Planctomycetes	0.000777471	0.000301581	0.00305892	0.00141543	0.00104248	0.00238875	0.0019169	0.00156597	0.00174711	0.0014207	0.00137652	0.00235002	0.000687965	0.00247622	0.00169757	0.00264504	0.00366854	0.00116139	0.00391725	0.00362779	0.00458406	0.0014138	0.00396843	0.00139252	0.000560974	0.000607507	0.00140025	0.000816783	0.00108272	0.00124733	0.0015859	0.00286392	0.000563649	0.00103991	0.00219192	0.000217023	0.000790757	0.00164065	0.00134257	0.00152326	0.000563576	0.00108923	0.00610484	0.000475984	0.000999175	0.000918434	0.000999479	0.000344575	0.000955483
Crenarchaeota	0.000388735	0.00043083	0.00288159	0	0	0.00181368	0.00312054	0.00139197	0.00074252	0.00030136	0.000258098	0.00031038	0.000601969	0.000955732	0.000391747	0.00225479	0.00315063	0.00038713	0.000352113	0.000136042	0.0010786	0.000441813	0.00232632	0.000261097	0.00172607	0.000173573	0.000656369	0.000128966	0.000433088	0.000579116	0.000352423	0.000581734	0.00017343	0.000346635	0.000175354	4.34047e-05	0.000351448	0.000310394	0.000303162	0	0	0	0.000398142	0.000259628	0.000173769	8.74699e-05	0.000478011	4.30719e-05	0.000217155
WWE1	0	0	0	0	0	0	0	0	0	0	0	0	0	0	0	0	0	0	0	0.0101125	0	0	0	0	0	0	0	0	0	0	0	0	0	0	0	0	0	0	0	0	0	0	0	0	0	0	0	4.30719e-05	0
TM7	0	0.000129249	8.86643e-05	0	0	0	0.000222896	0	0	0	8.60326e-05	8.868e-05	0	0	8.70549e-05	0	0	0	4.40141e-05	0.000362779	0	0.000132544	0.000456142	0.000435161	0.000215759	8.67867e-05	0	0	8.66176e-05	4.45474e-05	0	8.94975e-05	0	0	8.7677e-05	0	4.39309e-05	0	0	0	8.67039e-05	0	0.000132714	0	0	8.74699e-05	0.000130367	0	8.68621e-05
Fibrobacteres	0.00263476	0.00137866	0.0062065	0.00207891	0.00186778	0.00022118	8.91583e-05	0	4.36777e-05	4.30515e-05	0	8.868e-05	4.29978e-05	4.34424e-05	4.35275e-05	0	4.31593e-05	0.000215072	0.000440141	0.000408126	0.00229203	0.00172307	0.000501756	0.0010879	0.000172607	4.33934e-05	4.37579e-05	0	0	0.000400927	0	0.000402739	8.67152e-05	0	0.000175354	4.34047e-05	4.39309e-05	0.00044342	0	0	0	0.000130708	0	8.65426e-05	0	0.00043735	8.69112e-05	0	0
OP8	4.31928e-05	0	0	4.42321e-05	4.34367e-05	0	4.45792e-05	0	4.36777e-05	0	0	0.00017736	0	0	0	0	0	0	0.000132042	0.000770905	0	0	0	0	0	0	0	0.000171954	0	4.45474e-05	8.81057e-05	0	8.67152e-05	0	0	0	0	8.86839e-05	0	4.35218e-05	4.3352e-05	0.000217846	0	4.32713e-05	4.34424e-05	0.00017494	0	0	0
Armatimonadetes	8.63856e-05	8.6166e-05	0.000177329	8.84643e-05	0.000173747	4.4236e-05	0.000401213	8.69981e-05	8.73553e-05	4.30515e-05	0.000129049	0.00026604	0.000257987	0.000955732	0.00017411	0.000260168	0.000129478	0	0.00145246	0.00480682	0.000853894	0.000751082	0.00136843	0.000826806	4.31518e-05	0	0.000175032	0	0	8.90948e-05	0.000176211	4.47487e-05	0	0.000173318	8.7677e-05	0.000130214	8.78619e-05	4.4342e-05	4.33088e-05	4.35218e-05	0.000173408	4.35692e-05	0.000398142	4.32713e-05	4.34424e-05	0.000131205	0	0	0
Synergistetes	0	0	0	0	4.34367e-05	0	0.000133738	0	0	8.6103e-05	0.000129049	4.434e-05	4.29978e-05	0	4.35275e-05	0	0	0	8.80282e-05	0.000136042	8.98836e-05	0	0	0	0	0	4.37579e-05	0	4.33088e-05	4.45474e-05	0	4.47487e-05	0	0	8.7677e-05	0	8.78619e-05	0	0	0	4.3352e-05	0	4.4238e-05	4.32713e-05	8.68847e-05	4.3735e-05	0	4.30719e-05	0
Chlorobi	0	0	4.43321e-05	0.000309625	0	0.00132708	0.000668688	0.000521989	0.000655165	0.000344412	8.60326e-05	0.0004434	8.59956e-05	4.34424e-05	0.00017411	8.67227e-05	0	4.30145e-05	0.000176056	0.00199528	0.000269651	0.000220907	0.00155088	0.000348129	0.000172607	0.000347147	0.000481337	4.29886e-05	0.000303162	0.000668211	0.000528634	0.000402739	0.000303503	0.000303306	0.000394546	0.000217023	0.000307517	0.000487762	0.000259853	0.000391696	0.000260112	0.000348554	0.000575094	0.000259628	0.000477866	0.000218675	0.000608378	0.000473791	8.68621e-05
Lentisphaerae	0.000647892	0.00103399	0.00217227	0.00150389	0.00152028	4.4236e-05	0	0	0	0	0	0	4.29978e-05	0	0	4.33614e-05	0	0	0	0.000226737	0	0	0	0	0	8.67867e-05	0	0	0	0	0	0	0	8.66589e-05	0	0	0	0	0	0	0	0	0	0	0	0	4.34556e-05	0	0
OP9	8.63856e-05	0	8.86643e-05	4.42321e-05	0	8.84721e-05	0.000133738	0	8.73553e-05	0	0	0.0002217	0	0.000217212	8.70549e-05	4.33614e-05	0	0.000129043	0	0	0.000404476	4.41813e-05	0.000136843	0	0	4.33934e-05	0.000306306	0	4.33088e-05	8.90948e-05	8.81057e-05	0.000134246	8.67152e-05	0.000259977	0.000701416	0.000173619	0.000395378	0.000266052	0.000129926	0.000261131	4.3352e-05	4.35692e-05	0.000265428	0	0.000217212	0.000131205	0.000217278	0	8.68621e-05
Thermotogae	0	4.3083e-05	0	0	0	0	0	0	0	0	0	0	0	0	0	0	0	0	0	0	0	0	0	4.35161e-05	0	0	0	0	4.33088e-05	0	0	0	0	0	0	0	0	0	0	0	0	0	0	0	0	0	0	0	0
AD3	8.63856e-05	0	0.000177329	0.000221161	8.68734e-05	0.00115014	0.00227354	0.000565488	0.00104826	0.000387463	0.000172065	0.0024387	8.59956e-05	0.000868847	0.00147993	0.000173445	0.000215796	0.000215072	0.00290493	0.000408126	0.00049436	0.00110453	0.00177895	0.000609225	0.000517822	4.33934e-05	0.000306306	0.000128966	0.000129926	0.000267284	0.000352423	8.94975e-05	4.33576e-05	0	0.000526062	0.000217023	0.000131793	0.000177368	8.66176e-05	0	0	0.000174277	0.00106171	0.000259628	0.000260654	0.000218675	0.000217278	4.30719e-05	0
WS3	4.31928e-05	0	4.43321e-05	0	0	0.000840485	0.000178317	0.000434991	0.000480454	4.30515e-05	0	0.00013302	4.29978e-05	0.000564751	0.000217637	0.000433614	4.31593e-05	8.60289e-05	0.000484155	0.000634863	0.000359534	0.000353451	0.00054737	0	0	0.000303754	0.000306306	8.59771e-05	4.33088e-05	0.00017819	4.40529e-05	0.00071598	0.000130073	0.000259977	4.38385e-05	0	4.39309e-05	0.000266052	0.000129926	0.000217609	4.3352e-05	4.35692e-05	0.00022119	0.000129814	0.000130327	8.74699e-05	0	0	0.000347448
Elusimicrobia	0.000345543	0.000129249	0.000930975	0.000265393	0.00108592	4.4236e-05	0	0	8.73553e-05	8.6103e-05	0	0.00013302	4.29978e-05	0.000130327	0.000304692	0	0	0	0	0.000226737	0.000584243	0	0.000273685	0.000130548	4.31518e-05	0	4.37579e-05	0	0	0	0	0	0	0	4.38385e-05	4.34047e-05	0	0	0	0	0	0	0.00022119	0	0.000130327	0	0	0	0
SAR406	0	0.000129249	4.43321e-05	0	8.68734e-05	0.000309652	0.00124822	0	8.73553e-05	0	0	0.00106416	0	4.34424e-05	4.35275e-05	4.33614e-05	0	4.30145e-05	4.40141e-05	0	8.98836e-05	0.000132544	0	0	8.63036e-05	0	4.37579e-05	0	0	8.90948e-05	4.40529e-05	0.000178995	0	0.000129988	0	4.34047e-05	8.78619e-05	0.000177368	4.33088e-05	0.000174087	4.3352e-05	0.000130708	0	0.000129814	0	0	4.34556e-05	0	8.68621e-05
WPS-2	0.000259157	4.3083e-05	0.000177329	0	0.00013031	0.000398124	0.000222896	0.000217495	0.000349421	0.000172206	0.000258098	0.00017736	4.29978e-05	0.000304097	0.000696439	0.000130084	0.000172637	0.000129043	0.000176056	4.53474e-05	0	0	0.00054737	0.000174064	0.000172607	0.00026036	0.000437579	0.000257931	0.000389779	0.000579116	0.00030837	0.000268492	0.000390219	4.33294e-05	0.000482223	0.000303833	0.000175724	0.000133026	0	0	0	0.000217846	0.00132714	0.00034617	0.000130327	0.00034988	0.000130367	4.30719e-05	4.34311e-05
Chlamydiae	0	0	0	0	0	0	4.45792e-05	0	0	0	0	0.00017736	4.29978e-05	0	0	4.33614e-05	0	0	4.40141e-05	0	0.000314593	0	0	0	0	0	8.75159e-05	0	0	4.45474e-05	0.000176211	0	4.33576e-05	8.66589e-05	0	4.34047e-05	8.78619e-05	8.86839e-05	0.000216544	0	0.000130056	0	8.8476e-05	0	0	8.74699e-05	0.000173822	0	0
GAL15	8.63856e-05	0	8.86643e-05	0	0	0.000132708	0.000267475	0.000217495	0.000131033	8.6103e-05	0	0.00035472	0	0.000260654	0.000696439	0.000173445	8.63185e-05	4.30145e-05	0.00022007	4.53474e-05	0.000224709	0.000441813	0.000592985	0.000261097	0.000258911	0	0	0	0	4.45474e-05	0	0	0	0	0	0	0	0	4.33088e-05	0	0	0	0	0	0	0	0	0	0
SBR1093	0	0	0	0	0	0.000176944	0.000133738	4.34991e-05	4.36777e-05	0	0	8.868e-05	0	0	0	0	0	8.60289e-05	0	0	0	0	4.56142e-05	0	0	0	4.37579e-05	0	0	0	0	0.000268492	8.67152e-05	0	0	0	0	4.4342e-05	0	4.35218e-05	0	4.35692e-05	0	0	4.34424e-05	0	0	0	0
NC10	4.31928e-05	0	0	0	0	0	4.45792e-05	0	0	4.30515e-05	0	0	0	0	8.70549e-05	0	4.31593e-05	0	0	0	0	0	0.000364914	4.35161e-05	0	0	8.75159e-05	0	0	0	0	0	4.33576e-05	0	0	0	4.39309e-05	0	0	0.000130565	0	4.35692e-05	0.00022119	4.32713e-05	0.000130327	0.000131205	0	4.30719e-05	0
Deferribacteres	0	0	0	0	0	4.4236e-05	0	0	0	0.000129154	0	0	0	0	0	0	0	0	4.40141e-05	0.00068021	0.000134825	4.41813e-05	9.12284e-05	0.000130548	0.000819884	0	0	0	0	0	0	0	0	0	0	0	0	4.4342e-05	0.000129926	0	0	8.71384e-05	0	0	0	0	4.34556e-05	0	0
TM6	0	0	0	0	0	0	0.000133738	4.34991e-05	0	4.30515e-05	0	0	0	0	4.35275e-05	4.33614e-05	4.31593e-05	0	8.80282e-05	0	0	0	9.12284e-05	0.000130548	4.31518e-05	0	4.37579e-05	0	0	0	0	0	0	0	0	0	0	0	0	0	0	0	4.4238e-05	0	0	0	4.34556e-05	0	0
AC1	0	0	0	0	0	0	0	0	0	0	0	0	0	0	0	0	0	0	0	0	0	4.41813e-05	0.000182457	0	0	0	0	0	0	0	0	0	0	0	0	0	0	0	0	0	0	0	8.8476e-05	0	4.34424e-05	0	0	0	0
SR1	0	0	0	0.000353857	0.000304057	0	0	0	0	0	0	0	0	0	0	0	0	0	0	0	0	0	0	0	0	0	0	0	0	0	0	0	0	0	0	0	0	0	0	0	0	0	0	0	0	0	0	0	0
FBP	0	0	0.000531986	0	0	0	0	0	0	8.6103e-05	0	0	4.29978e-05	0	0	0	0	0	0	0	4.49418e-05	0	0.000182457	0	0	0	0	0	0	0	4.40529e-05	0	0	0	0	0	8.78619e-05	0	0	0	0	0	0	0	0	0	4.34556e-05	0	0
LD1	0	4.3083e-05	0.000177329	0.000530786	8.68734e-05	0	0	0	0	0	0	0	0	0	0	0	0	0	0	0	0	0	0	0	0	0	0	0	0	0	0	0	0	0	0	0	0	0	0	0	0	0	0	0	0	0	0	0	0
WS2	0	0	0	0	0	4.4236e-05	0	0	0	0	0	4.434e-05	0	0	0	0	0	0	0	0	0	0	0	0	0	0	0	0	4.33088e-05	0	0	0	4.33576e-05	0	0	0	0	0	0	0	8.67039e-05	0	0	0	0	0	0	0	0
[Caldithrix]	0	0	0	0	0	0	0	0	0	0	0	0	0	0	0	0	0	0	4.40141e-05	0.000408126	0	4.41813e-05	0	0	0	0	4.37579e-05	0	0	0	0	0	0	0	0	0	0	0	0	0	0	0	0	8.65426e-05	0	0	0	0	0
Caldithrix	8.63856e-05	0	0	0	0	4.4236e-05	0.000222896	0	8.73553e-05	0	0	8.868e-05	4.29978e-05	4.34424e-05	0	0	0	0.000129043	4.40141e-05	0	0	0	4.56142e-05	0	0	0.000216967	0	4.29886e-05	4.33088e-05	0	8.81057e-05	0.000268492	0	0.000173318	4.38385e-05	8.68093e-05	0	0.000133026	0	0.000174087	8.67039e-05	8.71384e-05	0.000176952	4.32713e-05	8.68847e-05	0.00034988	8.69112e-05	0	4.34311e-05
BRC1	0	0	0	0	0	0	0	0	0	0	0	0	0	0	0	0	0	0	8.80282e-05	0.000317432	8.98836e-05	4.41813e-05	0.000136843	0	0	0	0	0	0	0	0	0	0	0	0	0	0	0	0	0	0	0	0	0	0	0	0	0	0
OD1	0	0	0	0	4.34367e-05	0	0	0	0	0	0	0	0	0	0	0	0	0	0	0	0	0	0	0	0	0	0	0	0	0	0	0	0	0	0	0	0	0	0	0	0	0	0	0	0	0	0	0	0
NKB19	0	0	0	0	0	0	0	0	0	0	0	0	0	0	0	0	0	0	0	0	0	0	0	0	0	0	4.37579e-05	0	0	0	0	0	0	0	0	0	0	4.4342e-05	0	0	0	4.35692e-05	4.4238e-05	0	0	0	0	0	0
FCPU426	0	0	0	0	0	0	0	0	0	4.30515e-05	0	0	0	0	8.70549e-05	0	0	0	0	0	0	0	0	0	0	0	4.37579e-05	0	0	0	0	0	0	0	0	0	0	0	0	0	0	0	0.000132714	4.32713e-05	4.34424e-05	0	8.69112e-05	0	0
TPD-58	0	0	0	0	0	0	0	0	0	0	0	0	0	0	0	0	0	0	0	0	0	0	0	0	0	0	0	0	0	0	0	0	0	0	0	0	4.39309e-05	4.4342e-05	0	0	0	0	0	0	4.34424e-05	0	0	0.000129216	0
GN04	0	0	0	0	0	0	0	0	0	0	0	0	0	0	0	0	0	0	0	0	0	0	0	0	0	0	0	0	0	0	0	0	0	0	0	0	0	0	0	0	0	0	0	0	0	4.3735e-05	0	0	0
Others	0.0166292	0.0168885	0.0191072	0.0169851	0.193511	0.0439264	0.110824	0.0279264	0.011793	0.0880833	0.0225405	0.12362	0.0223589	0.0233286	0.107034	0.0320441	0.0182132	0.0284756	0.134683	0.0166878	0.0195946	0.0208978	0.093281	0.0629243	0.0143696	0.106531	0.104713	0.162583	0.173019	0.199661	0.135022	0.0832774	0.179327	0.321201	0.133181	0.280785	0.2443	0.158035	0.0792984	0.0405188	0.0831491	0.118072	0.157797	0.16746	0.0898823	0.049508	0.0374153	0.0585347	0.0873833
[truncated: 150 more columns]

## Sheet: Table S4
Taxonomy	avg(STEMI)	sd(STEMI)	avg(CHD)	sd(CHD)	avg(Control)	sd(Control)	STEMI VS CHD p value	STEMI VS CHD adjust q value	STEMI VS Control p value	STEMI VS Control adjust p value	Tax_detail
Sphingomonas	0.015149	0.037748	0.003138	0.001837	0.019025	0.054357	1.37123e-13	3.29094e-12	0.00152431	0.00275414	k__Bacteria;p__Proteobacteria;c__Alphaproteobacteria;o__Sphingomonadales;f__Sphingomonadaceae;g__Sphingomonas;
Lactobacillus	0.00607	0.006606	0.002945	0.004684	0.002731	0.003635	3.67919e-08	2.47242e-07	9.41395e-08	6.50791e-07	k__Bacteria;p__Firmicutes;c__Bacilli;o__Lactobacillales;f__Lactobacillaceae;g__Lactobacillus;
Corynebacterium	0.005166	0.005575	0.00281	0.007803	0.00926	0.045596	4.6875e-10	3.9375e-09	0.0009378	0.00181842	k__Bacteria;p__Actinobacteria;c__Actinobacteria;o__Actinomycetales;f__Corynebacteriaceae;g__Corynebacterium;
Pseudomonas	0.020614	0.039598	0.00805	0.007793	0.006916	0.004199	0.00163389	0.00281531	0.00309503	0.00499604	k__Bacteria;p__Proteobacteria;c__Gammaproteobacteria;o__Pseudomonadales;f__Pseudomonadaceae;g__Pseudomonas;
Bacteroides	0.008538	0.030577	0.002918	0.002675	0.004028	0.006082	0.0271696	0.0300295	0.0014009	0.00257506	k__Bacteria;p__Bacteroidetes;c__Bacteroidia;o__Bacteroidales;f__Bacteroidaceae;g__Bacteroides;
Cellvibrio	0.001671	0.001657	0.000644	0.00068	0.000925	0.000621	1.04557e-11	1.4638e-10	2.96113e-05	9.70764e-05	k__Bacteria;p__Proteobacteria;c__Gammaproteobacteria;o__Alteromonadales;f__Alteromonadaceae;g__Cellvibrio;
Elizabethkingia	1e-06	7e-06	0.001451	0.005116	0.003637	0.014675	9.67708e-20	1.08383e-17	7.31519e-21	2.32623e-18	k__Bacteria;p__Bacteroidetes;c__Flavobacteriia;o__Flavobacteriales;f__[Weeksellaceae];g__Elizabethkingia;
Methylobacterium	0.027987	0.018394	0.012058	0.010417	0.014181	0.007975	6.66844e-09	4.87086e-08	3.53739e-06	1.54095e-05	k__Bacteria;p__Proteobacteria;c__Alphaproteobacteria;o__Rhizobiales;f__Methylobacteriaceae;g__Methylobacterium;
Acinetobacter	0.023141	0.015165	0.010021	0.008569	0.012754	0.008245	2.72534e-10	2.77489e-09	1.8302e-06	9.09383e-06	k__Bacteria;p__Proteobacteria;c__Gammaproteobacteria;o__Pseudomonadales;f__Moraxellaceae;g__Acinetobacter;
Prevotella	0.002298	0.007954	0.002553	0.00286	0.002165	0.003183	0.000100451	0.000255693	0.00573498	0.0083657	k__Bacteria;p__Bacteroidetes;c__Bacteroidia;o__Bacteroidales;f__Prevotellaceae;g__Prevotella;
Streptococcus	0.004322	0.007152	0.002002	0.002605	0.002771	0.002971	5.11799e-09	3.82143e-08	0.00140091	0.00256029	k__Bacteria;p__Firmicutes;c__Bacilli;o__Lactobacillales;f__Streptococcaceae;g__Streptococcus;
Staphylococcus	0.00721	0.006054	0.003445	0.003249	0.003492	0.001747	1.53263e-10	1.60927e-09	9.41395e-08	6.36944e-07	k__Bacteria;p__Firmicutes;c__Bacilli;o__Bacillales;f__Staphylococcaceae;g__Staphylococcus;
Arabidopsis	8.6e-05	0.000273	0.013885	0.013823	0.001247	0.003765	1.75187e-24	5.88628e-22	6.69645e-05	0.000186796	k__Bacteria;p__Proteobacteria;c__Alphaproteobacteria;o__Rickettsiales;f__mitochondria;g__Arabidopsis;
[Prevotella]	0.001689	0.007107	0.001141	0.00145	0.001308	0.001767	9.31241e-05	0.00024069	1.23659e-05	4.41837e-05	k__Bacteria;p__Bacteroidetes;c__Bacteroidia;o__Bacteroidales;f__[Paraprevotellaceae];g__[Prevotella];
Psychrilyobacter	0.000179	0.000405	5e-06	1.6e-05	1.4e-05	3.7e-05	2.7118e-07	1.4237e-06	1.83901e-05	6.28824e-05	k__Bacteria;p__Fusobacteria;c__Fusobacteriia;o__Fusobacteriales;f__Fusobacteriaceae;g__Psychrilyobacter;
Polaribacter	9e-05	0.000138	1.5e-05	2.5e-05	3.5e-05	5.3e-05	6.79715e-05	0.000182707	0.0205905	0.0243412	k__Bacteria;p__Bacteroidetes;c__Flavobacteriia;o__Flavobacteriales;f__Flavobacteriaceae;g__Polaribacter;
Cupriavidus	0.001015	0.002092	0.000184	0.00024	0.000264	0.000266	1.50865e-06	7.04038e-06	0.0101669	0.0133598	k__Bacteria;p__Proteobacteria;c__Betaproteobacteria;o__Burkholderiales;f__Oxalobacteraceae;g__Cupriavidus;
Propionibacterium	0.005012	0.00507	0.000661	0.000509	0.001228	0.000716	5.96199e-18	4.00646e-16	3.40862e-13	8.33802e-12	k__Bacteria;p__Actinobacteria;c__Actinobacteria;o__Actinomycetales;f__Propionibacteriaceae;g__Propionibacterium;
Rhodoplanes	0.001239	0.00137	0.000453	0.000504	0.000832	0.001303	8.67205e-09	6.1996e-08	0.00522022	0.00772107	k__Bacteria;p__Proteobacteria;c__Alphaproteobacteria;o__Rhizobiales;f__Hyphomicrobiaceae;g__Rhodoplanes;
Cetobacterium	0.001434	0.003109	0.000413	0.000302	0.00062	0.001526	0.0405186	0.0413807	0.0032119	0.00513259	k__Bacteria;p__Fusobacteria;c__Fusobacteriia;o__Fusobacteriales;f__Fusobacteriaceae;g__Cetobacterium;
DA101	0.001802	0.003492	0.000201	0.000339	0.000612	0.001307	3.95948e-13	8.31491e-12	1.9713e-05	6.66887e-05	k__Bacteria;p__Verrucomicrobia;c__[Spartobacteria];o__[Chthoniobacterales];f__[Chthoniobacteraceae];g__DA101;
Phytophthora	0.000292	0.002672	0	0	0	0	0.0149274	0.0189986	0.0159463	0.0199643	k__Bacteria;p__Proteobacteria;c__Alphaproteobacteria;o__Rickettsiales;f__mitochondria;g__Phytophthora;
Oscillospira	0.000769	0.000701	0.00652	0.005495	0.00551	0.004529	2.67717e-16	1.49922e-14	3.90524e-19	2.48373e-17	k__Bacteria;p__Firmicutes;c__Clostridia;o__Clostridiales;f__Ruminococcaceae;g__Oscillospira;
Burkholderia	0.004414	0.004152	0.002267	0.001616	0.002364	0.00142	0.0015462	0.00269184	0.0123569	0.0159088	k__Bacteria;p__Proteobacteria;c__Betaproteobacteria;o__Burkholderiales;f__Burkholderiaceae;g__Burkholderia;
Halobacterium	0.000175	0.001311	0.000424	0.00195	0.000271	0.00099	2.43995e-05	7.52132e-05	6.52371e-08	4.82451e-07	k__Archaea;p__Euryarchaeota;c__Halobacteria;o__Halobacteriales;f__Halobacteriaceae;g__Halobacterium;
Streptomyces	0.000277	0.00025	7.5e-05	9.2e-05	0.000178	0.000146	4.3704e-10	3.76527e-09	0.0210019	0.0246443	k__Bacteria;p__Actinobacteria;c__Actinobacteria;o__Actinomycetales;f__Streptomycetaceae;g__Streptomyces;
Enterobacter	0.001131	0.00203	0.003717	0.002969	0.000506	0.000969	4.60393e-15	1.7188e-13	2.74628e-07	1.67946e-06	k__Bacteria;p__Proteobacteria;c__Gammaproteobacteria;o__Enterobacteriales;f__Enterobacteriaceae;g__Enterobacter;
Collinsella	0.000657	0.002273	3.7e-05	7.8e-05	6.1e-05	0.000102	8.12122e-08	4.96133e-07	0.000143297	0.000358807	k__Bacteria;p__Actinobacteria;c__Coriobacteriia;o__Coriobacteriales;f__Coriobacteriaceae;g__Collinsella;
Actinomycetospora	0.000178	0.000224	6.1e-05	0.000102	0.000102	0.000128	8.75897e-06	3.03403e-05	0.0347203	0.0363192	k__Bacteria;p__Actinobacteria;c__Actinobacteria;o__Actinomycetales;f__Pseudonocardiaceae;g__Actinomycetospora;
Geobacter	0.000374	0.000524	0.000127	0.00016	0.000137	0.000129	1.09025e-07	6.54153e-07	2.91775e-06	1.32549e-05	k__Bacteria;p__Proteobacteria;c__Deltaproteobacteria;o__Desulfuromonadales;f__Geobacteraceae;g__Geobacter;
Rhodanobacter	0.000587	0.001849	0.000101	9.9e-05	0.000274	0.001009	0.000796927	0.00151281	0.00298113	0.00488659	k__Bacteria;p__Proteobacteria;c__Gammaproteobacteria;o__Xanthomonadales;f__Xanthomonadaceae;g__Rhodanobacter;
Kaistobacter	0.001471	0.00198	0.000331	0.00031	0.000819	0.002275	5.17848e-12	8.28558e-11	6.59134e-06	2.62006e-05	k__Bacteria;p__Proteobacteria;c__Alphaproteobacteria;o__Sphingomonadales;f__Sphingomonadaceae;g__Kaistobacter;
Aerococcus	0.000113	0.00014	6e-05	7.6e-05	0.000886	0.002285	0.00393959	0.00590939	8.8109e-08	6.36787e-07	k__Bacteria;p__Firmicutes;c__Bacilli;o__Lactobacillales;f__Aerococcaceae;g__Aerococcus;
Rhodocytophaga	2.1e-05	5.5e-05	3e-06	1.7e-05	7.3e-05	0.000112	0.0155693	0.0195928	2.75837e-05	9.13708e-05	k__Bacteria;p__Bacteroidetes;c__Cytophagia;o__Cytophagales;f__Cytophagaceae;g__Rhodocytophaga;
Succinivibrio	0.000695	0.00191	2.4e-05	4.5e-05	2.7e-05	4.7e-05	4.43633e-06	1.65623e-05	3.90879e-05	0.000117264	k__Bacteria;p__Proteobacteria;c__Gammaproteobacteria;o__Aeromonadales;f__Succinivibrionaceae;g__Succinivibrio;
GOUTA19	0.000322	0.000661	0.000116	0.00018	9.4e-05	9.5e-05	0.000225403	0.000511726	0.000356244	0.000803445	k__Bacteria;p__Nitrospirae;c__Nitrospira;o__Nitrospirales;f__[Thermodesulfovibrionaceae];g__GOUTA19;
Psychrobacter	0.001543	0.001208	0.000923	0.000902	0.000967	0.00065	0.000480314	0.000978094	0.00823301	0.0113338	k__Bacteria;p__Proteobacteria;c__Gammaproteobacteria;o__Pseudomonadales;f__Moraxellaceae;g__Psychrobacter;
KSA1	0.000604	0.00106	0.000859	0.001197	0.000737	0.000599	0.000139772	0.000342799	0.000271003	0.00063367	k__Bacteria;p__Bacteroidetes;c__[Rhodothermi];o__[Rhodothermales];f__[Balneolaceae];g__KSA1;
Rothia	0.000328	0.000322	7.9e-05	8.3e-05	0.00047	0.001933	2.18445e-13	4.89316e-12	0.00145813	0.00264962	k__Bacteria;p__Actinobacteria;c__Actinobacteria;o__Actinomycetales;f__Micrococcaceae;g__Rothia;
Mycobacterium	0.000706	0.000864	0.0002	0.000324	0.000407	0.000372	8.611e-12	1.25795e-10	0.00181413	0.00320496	k__Bacteria;p__Actinobacteria;c__Actinobacteria;o__Actinomycetales;f__Mycobacteriaceae;g__Mycobacterium;
Asticcacaulis	0.000474	0.000265	0.000195	0.000144	0.000328	0.000328	1.14856e-11	1.48429e-10	7.32315e-06	2.87501e-05	k__Bacteria;p__Proteobacteria;c__Alphaproteobacteria;o__Caulobacterales;f__Caulobacteraceae;g__Asticcacaulis;
Hyphomonas	0.000759	0.001534	9.7e-05	0.000104	8.9e-05	8.9e-05	1.68741e-06	7.55958e-06	4.77441e-06	1.97177e-05	k__Bacteria;p__Proteobacteria;c__Alphaproteobacteria;o__Rhodobacterales;f__Hyphomonadaceae;g__Hyphomonas;
Halolamina	0.00017	0.001231	0.000331	0.001403	0.000309	0.000965	1.25642e-05	4.05919e-05	3.02744e-09	3.00852e-08	k__Archaea;p__Euryarchaeota;c__Halobacteria;o__Halobacteriales;f__Halobacteriaceae;g__Halolamina;
Megamonas	0.000559	0.001624	0.000149	0.000375	6.3e-05	9.1e-05	0.00186487	0.00316463	3.30585e-07	1.94678e-06	k__Bacteria;p__Firmicutes;c__Clostridia;o__Clostridiales;f__Veillonellaceae;g__Megamonas;
Raphanus	0.00019	0.001145	7e-06	2e-05	1.3e-05	6.5e-05	0.000431173	0.00089984	3.83943e-05	0.000118538	k__Bacteria;p__Proteobacteria;c__Alphaproteobacteria;o__Rickettsiales;f__mitochondria;g__Raphanus;
Jeotgalicoccus	0.000161	0.000242	7.6e-05	0.000101	0.000271	0.000312	0.00164603	0.00282176	0.00132987	0.00248764	k__Bacteria;p__Firmicutes;c__Bacilli;o__Bacillales;f__Staphylococcaceae;g__Jeotgalicoccus;
Helicobacter	0.000207	0.000311	0.003164	0.003138	0.001127	0.00178	6.53892e-15	2.19708e-13	1.54936e-15	6.1587e-14	k__Bacteria;p__Proteobacteria;c__Epsilonproteobacteria;o__Campylobacterales;f__Helicobacteraceae;g__Helicobacter;
Weissella	0.000329	0.001004	0.000748	0.001766	0.000292	0.000587	1.16756e-05	3.84608e-05	0.0337074	0.0354932	k__Bacteria;p__Firmicutes;c__Bacilli;o__Lactobacillales;f__Leuconostocaceae;g__Weissella;
Hydrogenophilus	0.001199	0.00147	0.000152	0.000258	0.000136	0.000101	2.28487e-18	1.91929e-16	7.65607e-19	4.05772e-17	k__Bacteria;p__Proteobacteria;c__Betaproteobacteria;o__Rhodocyclales;f__Rhodocyclaceae;g__Hydrogenophilus;
Arthrobacter	0.000588	0.00056	0.000317	0.000395	0.001467	0.00149	0.000208362	0.000486177	3.33404e-06	1.47253e-05	k__Bacteria;p__Actinobacteria;c__Actinobacteria;o__Actinomycetales;f__Micrococcaceae;g__Arthrobacter;
Pontibacter	0.000382	0.00057	0.000616	0.001076	0.000723	0.000553	0.0487802	0.0487802	3.22056e-06	1.44245e-05	k__Bacteria;p__Bacteroidetes;c__Cytophagia;o__Cytophagales;f__Cytophagaceae;g__Pontibacter;
Polaromonas	0.000685	0.00116	0.000178	0.000187	0.00037	0.000306	1.59988e-12	3.16212e-11	0.00990278	0.0130667	k__Bacteria;p__Proteobacteria;c__Betaproteobacteria;o__Burkholderiales;f__Comamonadaceae;g__Polaromonas;
Salinimicrobium	9.2e-05	0.000301	0.000258	0.000646	0.000204	0.000299	0.000525658	0.0010451	9.21856e-05	0.000248432	k__Bacteria;p__Bacteroidetes;c__Flavobacteriia;o__Flavobacteriales;f__Flavobacteriaceae;g__Salinimicrobium;
Dysgonomonas	1.4e-05	4.5e-05	6.6e-05	0.000226	0.000361	0.00129	0.0403799	0.0413648	6.25114e-08	4.73301e-07	k__Bacteria;p__Bacteroidetes;c__Bacteroidia;o__Bacteroidales;f__Porphyromonadaceae;g__Dysgonomonas;
Natronomonas	7.3e-05	0.000383	0.000191	0.000828	0.000114	0.000375	0.0270114	0.0299532	0.005741	0.00829835	k__Archaea;p__Euryarchaeota;c__Halobacteria;o__Halobacteriales;f__Halobacteriaceae;g__Natronomonas;
Alloiococcus	2.8e-05	6.5e-05	8e-06	2.4e-05	6e-06	1.8e-05	0.0185424	0.0218605	0.0211227	0.0246949	k__Bacteria;p__Firmicutes;c__Bacilli;o__Lactobacillales;f__Aerococcaceae;g__Alloiococcus;
Geobacillus	0.000775	0.001093	0.00014	0.000268	5.9e-05	6.7e-05	3.4889e-15	1.46534e-13	2.89257e-19	2.29959e-17	k__Bacteria;p__Firmicutes;c__Bacilli;o__Bacillales;f__Bacillaceae;g__Geobacillus;
Ruminococcus	0.000437	0.000404	0.000867	0.000557	0.001367	0.001259	3.4286e-06	1.33955e-05	5.65485e-09	5.13783e-08	k__Bacteria;p__Firmicutes;c__Clostridia;o__Clostridiales;f__Ruminococcaceae;g__Ruminococcus;
Oceanicaulis	0.000464	0.001015	9e-06	2.9e-05	1.5e-05	2.8e-05	1.21827e-06	5.93245e-06	0.000382614	0.000844939	k__Bacteria;p__Proteobacteria;c__Alphaproteobacteria;o__Rhodobacterales;f__Hyphomonadaceae;g__Oceanicaulis;
Simplicispira	0.002192	0.001278	0.000761	0.000497	0.001143	0.000566	6.97006e-15	2.12904e-13	2.01529e-08	1.64323e-07	k__Bacteria;p__Proteobacteria;c__Betaproteobacteria;o__Burkholderiales;f__Comamonadaceae;g__Simplicispira;
Halorhabdus	4.4e-05	0.000175	0.000143	0.000671	6.8e-05	0.000242	0.00191712	0.00323694	0.0478748	0.0481778	k__Archaea;p__Euryarchaeota;c__Halobacteria;o__Halobacteriales;f__Halobacteriaceae;g__Halorhabdus;
Halobacteriaceae	5.6e-05	0.000328	0.000141	0.000672	9.2e-05	0.000251	0.0216942	0.0247934	0.00414358	0.00642761	k__Archaea;p__Euryarchaeota;c__Halobacteria;o__Halobacteriales;f__Halobacteriaceae;g__Halobacteriaceae;
Alistipes	7.8e-05	0.000188	0.000124	0.000162	0.001387	0.001736	0.0170894	0.0205808	1.45739e-19	2.31724e-17	k__Bacteria;p__Bacteroidetes;c__Bacteroidia;o__Bacteroidales;f__Rikenellaceae;g__Alistipes;
Macrococcus	8.3e-05	0.000176	8e-06	2.4e-05	0.000105	0.000136	7.2499e-06	2.56417e-05	0.00841378	0.0114832	k__Bacteria;p__Firmicutes;c__Bacilli;o__Bacillales;f__Staphylococcaceae;g__Macrococcus;
Methylophaga	0.000256	0.000738	0.000134	0.000608	0.000296	0.000381	0.000824701	0.00155674	0.000173225	0.000423735	k__Bacteria;p__Proteobacteria;c__Gammaproteobacteria;o__Thiotrichales;f__Piscirickettsiaceae;g__Methylophaga;
Candidatus Nitrososphaera	0.00032	0.000556	5.7e-05	8.5e-05	0.000111	0.000182	3.94438e-05	0.000112314	0.0242414	0.027336	k__Archaea;p__Crenarchaeota;c__Thaumarchaeota;o__Nitrososphaerales;f__Nitrososphaeraceae;g__Candidatus Nitrososphaera;
Psychromonas	0.00014	0.000137	2.9e-05	4.3e-05	2.3e-05	4.5e-05	1.62023e-11	2.01629e-10	6.46173e-12	1.08149e-10	k__Bacteria;p__Proteobacteria;c__Gammaproteobacteria;o__Alteromonadales;f__Psychromonadaceae;g__Psychromonas;
Steroidobacter	0.000579	0.000933	0.000136	0.000147	0.000155	0.000165	1.75554e-06	7.66056e-06	4.29308e-05	0.000125248	k__Bacteria;p__Proteobacteria;c__Gammaproteobacteria;o__Xanthomonadales;f__Sinobacteraceae;g__Steroidobacter;
Gillisia	0.000188	0.000385	0.000338	0.000562	0.000473	0.000555	0.019981	0.0233111	2.78852e-06	1.28515e-05	k__Bacteria;p__Bacteroidetes;c__Flavobacteriia;o__Flavobacteriales;f__Flavobacteriaceae;g__Gillisia;
Candidatus Solibacter	0.000415	0.000502	0.000163	0.000496	0.000191	0.000276	3.3354e-09	2.54704e-08	0.000469116	0.000994526	k__Bacteria;p__Acidobacteria;c__Solibacteres;o__Solibacterales;f__Solibacteraceae;g__Candidatus Solibacter;
Roseomonas	0.000167	0.000303	7.4e-05	0.000107	0.000368	0.000733	0.000426346	0.000895327	0.00274645	0.0045488	k__Bacteria;p__Proteobacteria;c__Alphaproteobacteria;o__Rhodospirillales;f__Acetobacteraceae;g__Roseomonas;
Thalassospira	0.000104	0.000472	0.000112	0.000677	0.000109	0.000225	0.00505004	0.00740967	0.00856127	0.0115359	k__Bacteria;p__Proteobacteria;c__Alphaproteobacteria;o__Kiloniellales;f__Kiloniellaceae;g__Thalassospira;
Saccharopolyspora	0.000122	0.000245	3e-05	6.4e-05	0.000233	0.000278	1.23242e-05	4.02032e-05	0.00654693	0.00925299	k__Bacteria;p__Actinobacteria;c__Actinobacteria;o__Actinomycetales;f__Pseudonocardiaceae;g__Saccharopolyspora;
Cobetia	0.000118	0.000169	3.1e-05	5e-05	4.4e-05	7.2e-05	0.000505714	0.00102361	0.00448748	0.00682783	k__Bacteria;p__Proteobacteria;c__Gammaproteobacteria;o__Oceanospirillales;f__Halomonadaceae;g__Cobetia;
Buchnera	0.000449	0.000774	0.000239	0.000512	0.000117	0.000127	0.0164476	0.0200231	0.000692365	0.00142047	k__Bacteria;p__Proteobacteria;c__Gammaproteobacteria;o__Enterobacteriales;f__Enterobacteriaceae;g__Buchnera;
Coprococcus	0.000212	0.000215	0.000797	0.000642	0.00088	0.000711	2.22568e-08	1.55798e-07	4.75155e-12	8.39441e-11	k__Bacteria;p__Firmicutes;c__Clostridia;o__Clostridiales;f__Lachnospiraceae;g__Coprococcus;
Perlucidibaca	0.000269	0.000341	5.2e-05	5.6e-05	0.000112	0.000131	7.66822e-08	4.77134e-07	0.00230167	0.00393511	k__Bacteria;p__Proteobacteria;c__Gammaproteobacteria;o__Pseudomonadales;f__Moraxellaceae;g__Perlucidibaca;
Allobaculum	0.00018	0.000493	0.000547	0.000439	0.000345	0.000379	2.58272e-12	4.56733e-11	8.9855e-08	6.34976e-07	k__Bacteria;p__Firmicutes;c__Erysipelotrichi;o__Erysipelotrichales;f__Erysipelotrichaceae;g__Allobaculum;
Brevibacillus	6.1e-05	9.4e-05	0.000146	0.00026	0.000155	0.000245	0.0133636	0.0174038	0.00182348	0.00320368	k__Bacteria;p__Firmicutes;c__Bacilli;o__Bacillales;f__Paenibacillaceae;g__Brevibacillus;
Kocuria	7.2e-05	0.00013	3.4e-05	5.2e-05	3.3e-05	4.6e-05	0.0178349	0.0213258	0.0215988	0.0250672	k__Bacteria;p__Actinobacteria;c__Actinobacteria;o__Actinomycetales;f__Micrococcaceae;g__Kocuria;
Aeromicrobium	0.000308	0.000578	2.9e-05	5.4e-05	8.2e-05	9.9e-05	2.96556e-10	2.84693e-09	0.000569368	0.00118339	k__Bacteria;p__Actinobacteria;c__Actinobacteria;o__Actinomycetales;f__Nocardioidaceae;g__Aeromicrobium;
Schlegelella	0.000252	0.000435	0.000122	0.00018	0.000157	0.00017	0.0001544	0.000373225	0.0295491	0.0320703	k__Bacteria;p__Proteobacteria;c__Betaproteobacteria;o__Burkholderiales;f__Comamonadaceae;g__Schlegelella;
[Clostridium]	0.000571	0.000756	8.7e-05	9.3e-05	0.000189	0.000207	3.99221e-12	6.70691e-11	4.06086e-06	1.69915e-05	k__Bacteria;p__Firmicutes;c__Clostridia;o__Clostridiales;f__Peptostreptococcaceae;g__[Clostridium];
Marinobacterium	0.000147	0.000329	3e-06	1.2e-05	1.3e-05	3.2e-05	0.00198448	0.00333392	0.0410157	0.0422104	k__Bacteria;p__Proteobacteria;c__Gammaproteobacteria;o__Oceanospirillales;f__Oceanospirillaceae;g__Marinobacterium;
Rubrobacter	0.000464	0.000535	0.000159	0.000194	0.000245	0.000188	1.91072e-07	1.03549e-06	0.0124146	0.0159187	k__Bacteria;p__Actinobacteria;c__Rubrobacteria;o__Rubrobacterales;f__Rubrobacteraceae;g__Rubrobacter;
Anaeromyxobacter	0.000131	0.000185	5.2e-05	9.4e-05	5.4e-05	6.8e-05	2.87744e-05	8.71008e-05	0.00188782	0.0032985	k__Bacteria;p__Proteobacteria;c__Deltaproteobacteria;o__Myxococcales;f__Myxococcaceae;g__Anaeromyxobacter;
Segetibacter	8.7e-05	0.000373	8e-06	2.5e-05	9e-06	5.8e-05	0.000465979	0.000954689	3.51982e-05	0.00011193	k__Bacteria;p__Bacteroidetes;c__[Saprospirae];o__[Saprospirales];f__Chitinophagaceae;g__Segetibacter;
ZD0117	9.2e-05	0.000369	1.3e-05	5.2e-05	0.000168	0.000283	0.000366718	0.000779855	5.46471e-05	0.000156556	k__Bacteria;p__Proteobacteria;c__Gammaproteobacteria;o__Alteromonadales;f__Alteromonadaceae;g__ZD0117;
Planctomyces	0.000183	0.000205	7.1e-05	0.000164	0.000109	0.000136	5.02222e-07	2.5961e-06	0.00855782	0.0115804	k__Bacteria;p__Planctomycetes;c__Planctomycetia;o__Planctomycetales;f__Planctomycetaceae;g__Planctomyces;
Hymenobacter	0.000178	0.00026	6.5e-05	0.000118	0.00035	0.00054	0.000537954	0.00105703	0.0023086	0.00392586	k__Bacteria;p__Bacteroidetes;c__Cytophagia;o__Cytophagales;f__Cytophagaceae;g__Hymenobacter;
Chryseobacterium	0.000137	0.000218	0.000314	0.00041	0.000283	0.000286	0.000134638	0.000332635	8.20033e-06	3.10441e-05	k__Bacteria;p__Bacteroidetes;c__Flavobacteriia;o__Flavobacteriales;f__[Weeksellaceae];g__Chryseobacterium;
Euzebya	0.000134	0.000221	0.000259	0.000458	0.000211	0.000198	0.000175522	0.000421252	8.46652e-05	0.000230116	k__Bacteria;p__Actinobacteria;c__Nitriliruptoria;o__Euzebyales;f__Euzebyaceae;g__Euzebya;
BD2-6	8.3e-05	0.000199	1e-05	3.2e-05	1.6e-05	4e-05	1.72717e-06	7.63591e-06	6.5377e-05	0.000183981	k__Bacteria;p__Nitrospirae;c__Nitrospira;o__Nitrospirales;f__[Thermodesulfovibrionaceae];g__BD2-6;
Lachnospira	0.000205	0.000257	0.000108	0.000199	7.4e-05	0.000124	0.000129223	0.000321621	1.15812e-05	4.28234e-05	k__Bacteria;p__Firmicutes;c__Clostridia;o__Clostridiales;f__Lachnospiraceae;g__Lachnospira;
Sphingobium	0.000275	0.000225	9.9e-05	8.4e-05	0.000203	0.0002	5.22195e-10	4.17756e-09	0.00605769	0.00863831	k__Bacteria;p__Proteobacteria;c__Alphaproteobacteria;o__Sphingomonadales;f__Sphingomonadaceae;g__Sphingobium;
Parabacteroides	0.0002	0.000478	0.0004	0.000392	0.000445	0.000497	2.12533e-06	8.70869e-06	2.44183e-06	1.15896e-05	k__Bacteria;p__Bacteroidetes;c__Bacteroidia;o__Bacteroidales;f__Porphyromonadaceae;g__Parabacteroides;
Congregibacter	0.000163	0.000166	2.4e-05	5.2e-05	5.1e-05	5.7e-05	5.35561e-12	8.17948e-11	1.36058e-06	7.09288e-06	k__Bacteria;p__Proteobacteria;c__Gammaproteobacteria;o__Alteromonadales;f__OM60;g__Congregibacter;
Phaeospirillum	9.1e-05	0.000171	7e-06	2.3e-05	2.4e-05	4.8e-05	1.1121e-05	3.69966e-05	0.00853812	0.0116031	k__Bacteria;p__Proteobacteria;c__Alphaproteobacteria;o__Rhodospirillales;f__Rhodospirillaceae;g__Phaeospirillum;
B-42	8.8e-05	0.000144	0.000207	0.000333	0.000234	0.000251	0.000751449	0.00143458	4.44204e-05	0.000128415	k__Bacteria;p__[Thermi];c__Deinococci;o__Deinococcales;f__Trueperaceae;g__B-42;
Sphingopyxis	0.000262	0.000289	0.000103	0.00013	0.000126	0.000105	1.76002e-06	7.58162e-06	0.00099227	0.00190085	k__Bacteria;p__Proteobacteria;c__Alphaproteobacteria;o__Sphingomonadales;f__Sphingomonadaceae;g__Sphingopyxis;
Desulfobacca	0.000123	0.000184	5.4e-05	0.000104	3.8e-05	6e-05	0.00359813	0.00544582	0.00260054	0.00435248	k__Bacteria;p__Proteobacteria;c__Deltaproteobacteria;o__Syntrophobacterales;f__Syntrophaceae;g__Desulfobacca;
Caenispirillum	0.000122	0.000291	2e-06	1.2e-05	6e-06	1.8e-05	0.000186299	0.000437737	0.0166887	0.0204904	k__Bacteria;p__Proteobacteria;c__Alphaproteobacteria;o__Rhodospirillales;f__Rhodospirillaceae;g__Caenispirillum;
Desulfococcus	0.000306	0.000336	4.7e-05	5.5e-05	0.000108	0.000102	4.82257e-10	3.95216e-09	0.000207451	0.000499768	k__Bacteria;p__Proteobacteria;c__Deltaproteobacteria;o__Desulfobacterales;f__Desulfobacteraceae;g__Desulfococcus;
Erythromicrobium	0.00022	0.000285	9.8e-05	0.000103	0.000478	0.000351	0.000218643	0.000503179	3.01066e-07	1.8064e-06	k__Bacteria;p__Proteobacteria;c__Alphaproteobacteria;o__Sphingomonadales;f__Erythrobacteraceae;g__Erythromicrobium;
Dialister	0.000222	0.000258	0.000164	0.000299	6.5e-05	0.000124	0.00160164	0.00277398	2.02878e-09	2.22467e-08	k__Bacteria;p__Firmicutes;c__Clostridia;o__Clostridiales;f__Veillonellaceae;g__Dialister;
Tepidimonas	0.00018	0.00032	4.6e-05	7.1e-05	8.8e-05	0.000124	2.95247e-05	8.8574e-05	0.0193287	0.0231073	k__Bacteria;p__Proteobacteria;c__Betaproteobacteria;o__Burkholderiales;f__Comamonadaceae;g__Tepidimonas;
Phaeobacter	0.000206	0.000169	2.4e-05	4.7e-05	6.6e-05	9.9e-05	1.9026e-14	5.32729e-13	2.90915e-08	2.25637e-07	k__Bacteria;p__Proteobacteria;c__Alphaproteobacteria;o__Rhodobacterales;f__Rhodobacteraceae;g__Phaeobacter;
[Ruminococcus]	0.000159	0.000163	0.000244	0.000219	0.000347	0.000234	0.0191843	0.0224596	9.81287e-08	6.36835e-07	k__Bacteria;p__Firmicutes;c__Clostridia;o__Clostridiales;f__Lachnospiraceae;g__[Ruminococcus];
Halalkalicoccus	2.8e-05	0.000173	5.9e-05	0.000234	4e-05	0.000139	0.0348611	0.0366041	0.0289511	0.0315289	k__Archaea;p__Euryarchaeota;c__Halobacteria;o__Halobacteriales;f__Halobacteriaceae;g__Halalkalicoccus;
Kribbella	8.4e-05	0.000104	2.8e-05	5.4e-05	5.3e-05	0.000115	3.12612e-05	9.29536e-05	0.00545953	0.00803765	k__Bacteria;p__Actinobacteria;c__Actinobacteria;o__Actinomycetales;f__Nocardioidaceae;g__Kribbella;
Anaerobiospirillum	7.7e-05	0.00019	5e-06	2.2e-05	9e-06	3.1e-05	0.000432196	0.000896408	0.00301435	0.00489063	k__Bacteria;p__Proteobacteria;c__Gammaproteobacteria;o__Aeromonadales;f__Succinivibrionaceae;g__Anaerobiospirillum;
Flavisolibacter	0.000165	0.000246	4.9e-05	5.7e-05	0.000294	0.000264	0.000528567	0.0010447	2.61142e-06	1.22122e-05	k__Bacteria;p__Bacteroidetes;c__[Saprospirae];o__[Saprospirales];f__Chitinophagaceae;g__Flavisolibacter;
Sandaracinobacter	1e-05	2.3e-05	0.000124	0.000302	3.8e-05	5.7e-05	4.18511e-08	2.75725e-07	0.000371865	0.000832767	k__Bacteria;p__Proteobacteria;c__Alphaproteobacteria;o__Sphingomonadales;f__Sphingomonadaceae;g__Sandaracinobacter;
Syntrophobacter	4.5e-05	6.3e-05	1.3e-05	3.6e-05	2.2e-05	4.2e-05	0.000270541	0.000598039	0.0220143	0.0253643	k__Bacteria;p__Proteobacteria;c__Deltaproteobacteria;o__Syntrophobacterales;f__Syntrophobacteraceae;g__Syntrophobacter;
Phenylobacterium	0.000204	0.000268	4.8e-05	0.000158	8.1e-05	0.000105	2.45339e-11	2.94406e-10	0.00024119	0.000576679	k__Bacteria;p__Proteobacteria;c__Alphaproteobacteria;o__Caulobacterales;f__Caulobacteraceae;g__Phenylobacterium;
Nitrospira	0.000309	0.000323	0.000121	0.00017	0.000115	0.000151	1.93827e-06	8.24377e-06	3.6469e-06	1.56718e-05	k__Bacteria;p__Nitrospirae;c__Nitrospira;o__Nitrospirales;f__Nitrospiraceae;g__Nitrospira;
Modestobacter	9.6e-05	0.000109	6.2e-05	8e-05	5.7e-05	7.2e-05	0.0302512	0.0321658	0.0344361	0.0361408	k__Bacteria;p__Actinobacteria;c__Actinobacteria;o__Actinomycetales;f__Geodermatophilaceae;g__Modestobacter;
Chthoniobacter	0.000105	0.000288	1.4e-05	3.8e-05	1.2e-05	3.3e-05	0.0024972	0.00399552	0.00125848	0.00236803	k__Bacteria;p__Verrucomicrobia;c__[Spartobacteria];o__[Chthoniobacterales];f__[Chthoniobacteraceae];g__Chthoniobacter;
Geodermatophilus	0.000104	0.000141	3.9e-05	7.2e-05	0.000209	0.000307	3.25738e-06	1.28762e-05	0.00412775	0.00643443	k__Bacteria;p__Actinobacteria;c__Actinobacteria;o__Actinomycetales;f__Geodermatophilaceae;g__Geodermatophilus;
Akkermansia	4.3e-05	9.4e-05	0.000257	0.000342	0.000106	0.000195	2.81121e-09	2.19667e-08	0.000778056	0.00153678	k__Bacteria;p__Verrucomicrobia;c__Verrucomicrobiae;o__Verrucomicrobiales;f__Verrucomicrobiaceae;g__Akkermansia;
Robiginitalea	6.3e-05	9.9e-05	2.1e-05	4.4e-05	2.9e-05	6.3e-05	0.00058354	0.00112684	0.00414798	0.0064032	k__Bacteria;p__Bacteroidetes;c__Flavobacteriia;o__Flavobacteriales;f__Flavobacteriaceae;g__Robiginitalea;
Treponema	7.6e-05	0.000153	2.1e-05	4.5e-05	1e-05	2.9e-05	0.0260068	0.0290309	0.000771292	0.00153294	k__Bacteria;p__Spirochaetes;c__Spirochaetes;o__Spirochaetales;f__Spirochaetaceae;g__Treponema;
Alcanivorax	0.000231	0.000231	0.000137	0.000143	7.3e-05	7.8e-05	0.0216274	0.0248014	3.52439e-05	0.000110966	k__Bacteria;p__Proteobacteria;c__Gammaproteobacteria;o__Oceanospirillales;f__Alcanivoracaceae;g__Alcanivorax;
Propionigenium	0.000111	0.000143	3e-06	1.2e-05	1.8e-05	5.4e-05	1.10658e-11	1.48724e-10	1.88423e-08	1.5768e-07	k__Bacteria;p__Fusobacteria;c__Fusobacteriia;o__Fusobacteriales;f__Fusobacteriaceae;g__Propionigenium;
Gemmata	9.8e-05	0.000172	2.1e-05	5.8e-05	3.6e-05	6.8e-05	2.55977e-06	1.02391e-05	0.00192362	0.00334268	k__Bacteria;p__Planctomycetes;c__Planctomycetia;o__Gemmatales;f__Gemmataceae;g__Gemmata;
Balneimonas	0.000164	0.000241	6.7e-05	7.7e-05	0.000207	0.000206	0.00990993	0.0136465	0.00789649	0.0109178	k__Bacteria;p__Proteobacteria;c__Alphaproteobacteria;o__Rhizobiales;f__Bradyrhizobiaceae;g__Balneimonas;
Streptosporangium	1.4e-05	4.3e-05	0	0	2e-06	9e-06	0.00280309	0.00440111	0.032744	0.0345933	k__Bacteria;p__Actinobacteria;c__Actinobacteria;o__Actinomycetales;f__Streptosporangiaceae;g__Streptosporangium;
Petrobacter	0.000104	0.000155	2.2e-05	4.8e-05	3e-05	6.3e-05	1.62592e-06	7.38257e-06	3.59054e-05	0.00011194	k__Bacteria;p__Proteobacteria;c__Betaproteobacteria;o__Rhodocyclales;f__Rhodocyclaceae;g__Petrobacter;
02d06	5.1e-05	0.000112	0.000143	0.000158	1.2e-05	3.3e-05	6.24276e-08	4.03378e-07	0.00137714	0.00254611	k__Bacteria;p__Firmicutes;c__Clostridia;o__Clostridiales;f__Clostridiaceae;g__02d06;
Terribacillus	3.6e-05	0.000107	2.7e-05	0.000158	4.9e-05	0.000107	0.00237922	0.00386193	0.042251	0.0430635	k__Bacteria;p__Firmicutes;c__Bacilli;o__Bacillales;f__Bacillaceae;g__Terribacillus;
1-68	4.5e-05	0.000165	0	0	0	0	2.50474e-05	7.65085e-05	2.98272e-05	9.67861e-05	k__Bacteria;p__Firmicutes;c__Clostridia;o__Clostridiales;f__[Tissierellaceae];g__1-68;
Salinicoccus	2.3e-05	5.9e-05	0.000112	0.000236	9.9e-05	0.000153	1.07071e-05	3.63393e-05	3.64457e-09	3.40874e-08	k__Bacteria;p__Firmicutes;c__Bacilli;o__Bacillales;f__Staphylococcaceae;g__Salinicoccus;
Haemophilus	4.2e-05	5.2e-05	9e-06	2.1e-05	7e-06	2.7e-05	7.07189e-06	2.52782e-05	1.73616e-06	8.76345e-06	k__Bacteria;p__Proteobacteria;c__Gammaproteobacteria;o__Pasteurellales;f__Pasteurellaceae;g__Haemophilus;
Thalassomonas	9.6e-05	0.000101	5.6e-05	7e-05	5.8e-05	7.1e-05	0.00252965	0.00402825	0.00667537	0.00939278	k__Bacteria;p__Proteobacteria;c__Gammaproteobacteria;o__Alteromonadales;f__Colwelliaceae;g__Thalassomonas;
Tessaracoccus	5e-05	0.000172	5e-06	2e-05	0.000174	0.000184	0.0112915	0.0152982	2.9532e-10	3.75647e-09	k__Bacteria;p__Actinobacteria;c__Actinobacteria;o__Actinomycetales;f__Propionibacteriaceae;g__Tessaracoccus;
Rhodobacter	0.000119	0.000131	6.9e-05	7.3e-05	0.000155	0.00012	0.0145375	0.0185726	0.035532	0.0369254	k__Bacteria;p__Proteobacteria;c__Alphaproteobacteria;o__Rhodobacterales;f__Rhodobacteraceae;g__Rhodobacter;
Actinomadura	7.9e-05	0.000179	1.4e-05	3.2e-05	1.4e-05	2.8e-05	0.00106992	0.00197524	0.00440534	0.00673509	k__Bacteria;p__Actinobacteria;c__Actinobacteria;o__Actinomycetales;f__Thermomonosporaceae;g__Actinomadura;
Turicibacter	0.000111	0.000118	8e-05	9.4e-05	3.5e-05	6.2e-05	0.0455702	0.0459808	6.08213e-07	3.45378e-06	k__Bacteria;p__Firmicutes;c__Bacilli;o__Turicibacterales;f__Turicibacteraceae;g__Turicibacter;
Syntrophus	2e-05	0.000137	4.2e-05	0.000118	0	0	0.00465643	0.00686211	0.0220439	0.0253067	k__Bacteria;p__Proteobacteria;c__Deltaproteobacteria;o__Syntrophobacterales;f__Syntrophaceae;g__Syntrophus;
Marinococcus	1.7e-05	4.6e-05	4.7e-05	7.8e-05	0.000168	0.000258	0.00147206	0.00258959	2.18713e-10	2.89795e-09	k__Bacteria;p__Firmicutes;c__Bacilli;o__Bacillales;f__Bacillaceae;g__Marinococcus;
Lutimonas	0.00011	0.00012	1.2e-05	3.4e-05	3.3e-05	4.5e-05	3.82138e-10	3.37891e-09	7.32814e-05	0.000202639	k__Bacteria;p__Bacteroidetes;c__Flavobacteriia;o__Flavobacteriales;f__Flavobacteriaceae;g__Lutimonas;
Planctomycete	5.1e-05	0.000112	3e-06	1.3e-05	4e-06	2.5e-05	2.39691e-05	7.52675e-05	4.23795e-05	0.000124784	k__Bacteria;p__Planctomycetes;c__Planctomycetia;o__Pirellulales;f__Pirellulaceae;g__Planctomycete;
Thioalkalivibrio	1.8e-05	5.8e-05	0	0	7.9e-05	0.000178	0.00099625	0.00185967	8.05017e-06	3.08428e-05	k__Bacteria;p__Proteobacteria;c__Gammaproteobacteria;o__Chromatiales;f__Ectothiorhodospiraceae;g__Thioalkalivibrio;
Novispirillum	7.8e-05	0.000182	4e-06	2.5e-05	4e-06	1.5e-05	0.000219356	0.000501385	0.0016627	0.00297043	k__Bacteria;p__Proteobacteria;c__Alphaproteobacteria;o__Rhodospirillales;f__Rhodospirillaceae;g__Novispirillum;
Pedomicrobium	0.000181	0.000191	6.6e-05	7e-05	8.4e-05	8.9e-05	2.06359e-06	8.56008e-06	0.000181871	0.000441489	k__Bacteria;p__Proteobacteria;c__Alphaproteobacteria;o__Rhizobiales;f__Hyphomicrobiaceae;g__Pedomicrobium;
Paraprevotella	9e-06	4e-05	0.000114	0.000173	5.7e-05	0.000166	8.92919e-11	1.00007e-09	0.000973017	0.00187527	k__Bacteria;p__Bacteroidetes;c__Bacteroidia;o__Bacteroidales;f__[Paraprevotellaceae];g__Paraprevotella;
Lutibacter	4.3e-05	5.8e-05	1e-06	6e-06	1.9e-05	3.6e-05	3.1096e-08	2.1323e-07	0.00573854	0.00833268	k__Bacteria;p__Bacteroidetes;c__Flavobacteriia;o__Flavobacteriales;f__Flavobacteriaceae;g__Lutibacter;
Propionicimonas	2.6e-05	4.7e-05	1.2e-05	4e-05	0.000216	0.000219	0.014314	0.0183569	1.33729e-12	2.65786e-11	k__Bacteria;p__Actinobacteria;c__Actinobacteria;o__Actinomycetales;f__Nocardioidaceae;g__Propionicimonas;
Thermomonas	4.1e-05	6.6e-05	0.000106	0.000168	9.1e-05	9.3e-05	0.00681349	0.00978347	1.53452e-05	5.42196e-05	k__Bacteria;p__Proteobacteria;c__Gammaproteobacteria;o__Xanthomonadales;f__Xanthomonadaceae;g__Thermomonas;
Iamia	0.000175	0.000213	5.7e-05	7.9e-05	5.7e-05	8.6e-05	8.93214e-06	3.06245e-05	1.23512e-05	4.46326e-05	k__Bacteria;p__Actinobacteria;c__Acidimicrobiia;o__Acidimicrobiales;f__Iamiaceae;g__Iamia;
Salinisphaera	5.6e-05	0.000133	1.2e-05	2.8e-05	1.2e-05	3.5e-05	0.0160786	0.019789	0.00493485	0.00736752	k__Bacteria;p__Proteobacteria;c__Gammaproteobacteria;o__Salinisphaerales;f__Salinisphaeraceae;g__Salinisphaera;
Varibaculum	4.3e-05	0.000112	1.4e-05	3.7e-05	4e-06	1.5e-05	0.0395056	0.0408427	0.000312692	0.000710258	k__Bacteria;p__Actinobacteria;c__Actinobacteria;o__Actinomycetales;f__Actinomycetaceae;g__Varibaculum;
Pirellula	5.7e-05	0.000138	1.2e-05	3.7e-05	4e-06	1.5e-05	0.00836767	0.0117637	0.00041038	0.00088776	k__Bacteria;p__Planctomycetes;c__Planctomycetia;o__Pirellulales;f__Pirellulaceae;g__Pirellula;
Dehalobacterium	7e-06	2.2e-05	9.9e-05	0.000122	0.000212	0.000239	2.40746e-14	6.22236e-13	2.28443e-19	2.4215e-17	k__Bacteria;p__Firmicutes;c__Clostridia;o__Clostridiales;f__Dehalobacteriaceae;g__Dehalobacterium;
Dermacoccus	2.9e-05	4.6e-05	8e-06	2.1e-05	0.000174	0.000199	0.00230897	0.00376608	2.67871e-09	2.83943e-08	k__Bacteria;p__Actinobacteria;c__Actinobacteria;o__Actinomycetales;f__Dermacoccaceae;g__Dermacoccus;
Caldilinea	3e-05	5.2e-05	9e-06	3.4e-05	4e-06	1.6e-05	0.00130435	0.00233118	0.000897546	0.00175104	k__Bacteria;p__Chloroflexi;c__Anaerolineae;o__Caldilineales;f__Caldilineaceae;g__Caldilinea;
Sediminibacterium	0.00015	0.00015	5.6e-05	7.1e-05	0.000101	0.000114	1.36543e-07	7.91007e-07	0.0171266	0.0208669	k__Bacteria;p__Bacteroidetes;c__[Saprospirae];o__[Saprospirales];f__Chitinophagaceae;g__Sediminibacterium;
Rhodospirillum	2.9e-05	7.4e-05	0	0	0	0	0.000239307	0.000536048	0.000274373	0.000636866	k__Bacteria;p__Proteobacteria;c__Alphaproteobacteria;o__Rhodospirillales;f__Rhodospirillaceae;g__Rhodospirillum;
Desemzia	2.2e-05	5.8e-05	4.1e-05	7.3e-05	4.5e-05	7.5e-05	0.0370931	0.0387059	0.00454757	0.00688632	k__Bacteria;p__Firmicutes;c__Bacilli;o__Lactobacillales;f__Carnobacteriaceae;g__Desemzia;
Slackia	2.9e-05	9.3e-05	0	0	0	0	0.00199158	0.00332921	0.00220234	0.00380622	k__Bacteria;p__Actinobacteria;c__Coriobacteriia;o__Coriobacteriales;f__Coriobacteriaceae;g__Slackia;
Kaistia	1.1e-05	3.1e-05	1e-06	6e-06	3.6e-05	8.1e-05	0.0275321	0.0303305	0.00374561	0.00589655	k__Bacteria;p__Proteobacteria;c__Alphaproteobacteria;o__Rhizobiales;f__Rhizobiaceae;g__Kaistia;
Anaerospora	7.1e-05	9.1e-05	1e-05	2.5e-05	2.5e-05	3.7e-05	2.10373e-07	1.12199e-06	0.00136724	0.00254259	k__Bacteria;p__Proteobacteria;c__Alphaproteobacteria;o__Rhodobacterales;f__Rhodobacteraceae;g__Anaerospora;
Glycomyces	2.7e-05	7.8e-05	2e-06	8e-06	4e-06	1.5e-05	0.0124093	0.0166117	0.0349748	0.0364656	k__Bacteria;p__Actinobacteria;c__Actinobacteria;o__Actinomycetales;f__Glycomycetaceae;g__Glycomyces;
Methylomonas	6e-06	2.1e-05	0	0	0	0	0.0207519	0.0240436	0.0220439	0.0251252	k__Bacteria;p__Proteobacteria;c__Gammaproteobacteria;o__Methylococcales;f__Methylococcaceae;g__Methylomonas;
Alkanibacter	3.9e-05	0.000108	0	0	2e-06	9e-06	0.00280309	0.00436036	0.028856	0.0315333	k__Bacteria;p__Proteobacteria;c__Gammaproteobacteria;o__Xanthomonadales;f__Sinobacteraceae;g__Alkanibacter;
Microlunatus	5.2e-05	0.000102	1e-05	2.7e-05	1.2e-05	2.5e-05	0.000436037	0.000898826	0.00251699	0.00423494	k__Bacteria;p__Actinobacteria;c__Actinobacteria;o__Actinomycetales;f__Propionibacteriaceae;g__Microlunatus;
Dechloromonas	6e-05	8.8e-05	2.8e-05	5e-05	1.2e-05	2.9e-05	0.00332158	0.00509613	5.1008e-06	2.07956e-05	k__Bacteria;p__Proteobacteria;c__Betaproteobacteria;o__Rhodocyclales;f__Rhodocyclaceae;g__Dechloromonas;
Spirochaeta	1.6e-05	7.2e-05	0	0	0	0	0.0288297	0.031553	0.0304534	0.0328278	k__Bacteria;p__Spirochaetes;c__Spirochaetes;o__Spirochaetales;f__Spirochaetaceae;g__Spirochaeta;
Proteiniclasticum	4.4e-05	7.5e-05	7.1e-05	8e-05	0.000125	0.000132	0.0221543	0.0252333	1.01352e-05	3.79176e-05	k__Bacteria;p__Firmicutes;c__Clostridia;o__Clostridiales;f__Clostridiaceae;g__Proteiniclasticum;
Prauserella	7e-06	2.8e-05	1.6e-05	3e-05	5.4e-05	9.5e-05	0.0179894	0.0214342	3.76259e-07	2.17546e-06	k__Bacteria;p__Actinobacteria;c__Actinobacteria;o__Actinomycetales;f__Pseudonocardiaceae;g__Prauserella;
Nitriliruptor	8e-06	2.6e-05	2.8e-05	5.8e-05	4.8e-05	9.3e-05	0.0299452	0.0319416	1.21996e-05	4.45918e-05	k__Bacteria;p__Actinobacteria;c__Nitriliruptoria;o__Nitriliruptorales;f__Nitriliruptoraceae;g__Nitriliruptor;
Sulfurospirillum	1e-06	1e-05	2.6e-05	8.3e-05	1.2e-05	4.1e-05	6.19938e-06	2.23978e-05	0.010375	0.0135772	k__Bacteria;p__Proteobacteria;c__Epsilonproteobacteria;o__Campylobacterales;f__Campylobacteraceae;g__Sulfurospirillum;
Spongiibacter	3.5e-05	7e-05	7.3e-05	0.000116	6.8e-05	8.1e-05	0.0174302	0.0209162	0.00485742	0.00728613	k__Bacteria;p__Proteobacteria;c__Gammaproteobacteria;o__Alteromonadales;f__J115;g__Spongiibacter;
Sanguibacter	3.1e-05	6.7e-05	9e-06	2.8e-05	7e-05	9.5e-05	0.00713797	0.0102058	0.000279865	0.000644907	k__Bacteria;p__Actinobacteria;c__Actinobacteria;o__Actinomycetales;f__Sanguibacteraceae;g__Sanguibacter;
Candidatus Rhabdochlamydia	2.6e-05	5.1e-05	0	0	0	0	5.40514e-05	0.000152616	6.35448e-05	0.000180422	k__Bacteria;p__Chlamydiae;c__Chlamydiia;o__Chlamydiales;f__Rhabdochlamydiaceae;g__Candidatus Rhabdochlamydia;
Aminobacter	5.2e-05	8.5e-05	1e-05	2.2e-05	2e-05	4.7e-05	0.000180166	0.000429331	0.00613315	0.00870688	k__Bacteria;p__Proteobacteria;c__Alphaproteobacteria;o__Rhizobiales;f__Phyllobacteriaceae;g__Aminobacter;
Microbulbifer	2.8e-05	5.5e-05	8e-06	2.3e-05	5e-06	1.9e-05	0.00962102	0.0133581	0.00169165	0.00300527	k__Bacteria;p__Proteobacteria;c__Gammaproteobacteria;o__Alteromonadales;f__Alteromonadaceae;g__Microbulbifer;
Moritella	2.3e-05	4.1e-05	1e-06	6e-06	1e-06	6e-06	8.9544e-05	0.000233231	0.000106306	0.000281711	k__Bacteria;p__Proteobacteria;c__Gammaproteobacteria;o__Alteromonadales;f__Moritellaceae;g__Moritella;
Legionella	3.6e-05	6.4e-05	8e-06	2.1e-05	1.5e-05	4.3e-05	0.000210625	0.00048807	0.00241956	0.00409266	k__Bacteria;p__Proteobacteria;c__Gammaproteobacteria;o__Legionellales;f__Legionellaceae;g__Legionella;
Desulfobulbus	7.4e-05	9.7e-05	2.2e-05	6.1e-05	2e-05	3.9e-05	3.38095e-05	9.9649e-05	0.000380031	0.000845103	k__Bacteria;p__Proteobacteria;c__Deltaproteobacteria;o__Desulfobacterales;f__Desulfobulbaceae;g__Desulfobulbus;
Chlamydomonas	2.9e-05	5e-05	4e-06	1.5e-05	3e-06	1.3e-05	0.000559358	0.0010927	0.000118842	0.000309769	k__Bacteria;p__Cyanobacteria;c__Chloroplast;o__Chlorophyta;f__Chlamydomonadaceae;g__Chlamydomonas;
Azorhizobium	1.4e-05	3.3e-05	3e-06	1.3e-05	1e-06	6e-06	0.0155693	0.0195197	0.00574336	0.00826419	k__Bacteria;p__Proteobacteria;c__Alphaproteobacteria;o__Rhizobiales;f__Xanthobacteraceae;g__Azorhizobium;
Marinimicrobium	3e-05	5.8e-05	8.4e-05	8.7e-05	5.2e-05	7.1e-05	7.97117e-05	0.000209243	0.0241076	0.027282	k__Bacteria;p__Proteobacteria;c__Gammaproteobacteria;o__Alteromonadales;f__Alteromonadaceae;g__Marinimicrobium;
Desulfosarcina	4.6e-05	6.8e-05	2.1e-05	5.3e-05	1.8e-05	4.6e-05	0.00397495	0.00593592	0.00467251	0.00704198	k__Bacteria;p__Proteobacteria;c__Deltaproteobacteria;o__Desulfobacterales;f__Desulfobacteraceae;g__Desulfosarcina;
Dehalobacter_Syntrophobotulus	1.7e-05	4.4e-05	2e-06	9e-06	4e-06	1.7e-05	0.0141755	0.018249	0.019198	0.0231249	k__Bacteria;p__Firmicutes;c__Clostridia;o__Clostridiales;f__Peptococcaceae;g__Dehalobacter_Syntrophobotulus;
Cohnella	0	0	8.5e-05	9.9e-05	1.1e-05	3.3e-05	7.21491e-21	1.2121e-18	0.000126657	0.000324813	k__Bacteria;p__Firmicutes;c__Bacilli;o__Bacillales;f__Paenibacillaceae;g__Cohnella;
Desulfomonile	2.7e-05	4.6e-05	7e-06	2e-05	8e-06	2.1e-05	0.00267236	0.00421555	0.0074556	0.0103532	k__Bacteria;p__Proteobacteria;c__Deltaproteobacteria;o__Syntrophobacterales;f__Syntrophaceae;g__Desulfomonile;
Meiothermus	6.6e-05	8.8e-05	1e-06	6e-06	1e-06	6e-06	3.41338e-11	3.95481e-10	8.55131e-11	1.23605e-09	k__Bacteria;p__[Thermi];c__Deinococci;o__Thermales;f__Thermaceae;g__Meiothermus;
Altererythrobacter	2.7e-05	4.7e-05	3e-06	1e-05	2e-06	9e-06	0.000185123	0.000438038	9.79926e-05	0.000261862	k__Bacteria;p__Proteobacteria;c__Alphaproteobacteria;o__Sphingomonadales;f__Erythrobacteraceae;g__Altererythrobacter;
Candidatus Hamiltonella	1.1e-05	5.4e-05	0	0	0	0	0.0288297	0.0314506	0.0304534	0.0327169	k__Bacteria;p__Proteobacteria;c__Gammaproteobacteria;o__Enterobacteriales;f__Enterobacteriaceae;g__Candidatus Hamiltonella;
5-7N15	0	0	2.2e-05	6.9e-05	3.5e-05	7.7e-05	4.57853e-06	1.69053e-05	9.48789e-08	6.28573e-07	k__Bacteria;p__Bacteroidetes;c__Bacteroidia;o__Bacteroidales;f__Bacteroidaceae;g__5-7N15;
Ignatzschineria	1.2e-05	3.4e-05	1e-06	6e-06	1e-06	6e-06	0.018474	0.0218566	0.0221772	0.025187	k__Bacteria;p__Proteobacteria;c__Gammaproteobacteria;o__Xanthomonadales;f__Xanthomonadaceae;g__Ignatzschineria;
mixed	2.7e-05	5.3e-05	1e-06	6e-06	1.1e-05	3.3e-05	0.000112257	0.000283596	0.0299835	0.0324311	k__Bacteria;p__Actinobacteria;c__Acidimicrobiia;o__Acidimicrobiales;f__koll13;g__mixed;
Desulfosalsimonas	9e-06	2.8e-05	0	0	0	0	0.00769387	0.0109078	0.00831295	0.0113945	k__Bacteria;p__Proteobacteria;c__Deltaproteobacteria;o__Desulfobacterales;f__Desulfobacteraceae;g__Desulfosalsimonas;
Ulvibacter	7e-06	2.6e-05	0	0	3e-06	1.8e-05	0.0107256	0.0147095	0.0473155	0.0477661	k__Bacteria;p__Bacteroidetes;c__Flavobacteriia;o__Flavobacteriales;f__Flavobacteriaceae;g__Ulvibacter;
Anaerostipes	1.9e-05	4.2e-05	3e-06	1.2e-05	5e-06	1.9e-05	0.0157246	0.0195684	0.02479	0.0277578	k__Bacteria;p__Firmicutes;c__Clostridia;o__Clostridiales;f__Lachnospiraceae;g__Anaerostipes;
Sporanaerobacter	2e-05	5.1e-05	5e-06	2.2e-05	0	0	0.012259	0.0164761	0.000391652	0.00085305	k__Bacteria;p__Firmicutes;c__Clostridia;o__Clostridiales;f__[Tissierellaceae];g__Sporanaerobacter;
Abiotrophia	2.8e-05	6.7e-05	5e-06	2.2e-05	4e-06	1.5e-05	0.016273	0.0198826	0.0145118	0.0183126	k__Bacteria;p__Firmicutes;c__Bacilli;o__Lactobacillales;f__Aerococcaceae;g__Abiotrophia;
Solitalea	2.1e-05	5.4e-05	0	0	3e-06	1e-05	0.00141081	0.0024949	0.0321757	0.0341062	k__Bacteria;p__Bacteroidetes;c__Sphingobacteriia;o__Sphingobacteriales;f__Sphingobacteriaceae;g__Solitalea;
Ellin506	2.2e-05	5.1e-05	5e-06	2.5e-05	1.3e-05	5.1e-05	0.00374023	0.0056355	0.0215007	0.0250448	k__Bacteria;p__Verrucomicrobia;c__[Spartobacteria];o__[Chthoniobacterales];f__[Chthoniobacteraceae];g__Ellin506;
LCP-26	3.5e-05	5.9e-05	2e-06	8e-06	4e-06	1.3e-05	8.43023e-06	2.95058e-05	0.000169807	0.000418594	k__Bacteria;p__Caldithrix;c__Caldithrixae;o__Caldithrixales;f__Caldithrixaceae;g__LCP-26;
Spongiispira	7e-06	2.5e-05	0	0	0	0	0.0149279	0.0188563	0.0159468	0.0198866	k__Bacteria;p__Proteobacteria;c__Gammaproteobacteria;o__Oceanospirillales;f__Oceanospirillaceae;g__Spongiispira;
Caloramator	2.6e-05	5.5e-05	0	0	1e-06	6e-06	0.000343702	0.000735567	0.00123258	0.0023331	k__Bacteria;p__Firmicutes;c__Clostridia;o__Clostridiales;f__Clostridiaceae;g__Caloramator;
Roseococcus	2.5e-05	4.3e-05	1.2e-05	4.9e-05	5e-06	1.7e-05	0.0035233	0.00535669	0.00510233	0.00758197	k__Bacteria;p__Proteobacteria;c__Alphaproteobacteria;o__Rhodospirillales;f__Acetobacteraceae;g__Roseococcus;
Rhodovibrio	6e-06	1.9e-05	1.7e-05	3.8e-05	2.2e-05	4.8e-05	0.0313059	0.0331823	0.00973832	0.0129033	k__Bacteria;p__Proteobacteria;c__Alphaproteobacteria;o__Rhodospirillales;f__Rhodospirillaceae;g__Rhodovibrio;
Oribacterium	1.8e-05	4.4e-05	3e-06	1.7e-05	7e-06	3.9e-05	0.013317	0.0174105	0.0165115	0.0203514	k__Bacteria;p__Firmicutes;c__Clostridia;o__Clostridiales;f__Lachnospiraceae;g__Oribacterium;
Halorubrum	0	0	1e-05	4e-05	8e-06	3e-05	0.00457246	0.00676805	0.00417415	0.00641246	k__Archaea;p__Euryarchaeota;c__Halobacteria;o__Halobacteriales;f__Halobacteriaceae;g__Halorubrum;
Gramella	2.3e-05	4.4e-05	3e-06	1.2e-05	9e-06	2.5e-05	0.00121562	0.00220783	0.0206135	0.0242781	k__Bacteria;p__Bacteroidetes;c__Flavobacteriia;o__Flavobacteriales;f__Flavobacteriaceae;g__Gramella;
Thiobacillus	5e-06	1.7e-05	0	0	0	0	0.0400539	0.0411563	0.0420746	0.0430216	k__Bacteria;p__Proteobacteria;c__Gammaproteobacteria;o__Chromatiales;f__Ectothiorhodospiraceae;g__Thiobacillus;
Acidocella	1.4e-05	3.8e-05	0	0	0	0	0.00199158	0.0032964	0.00220234	0.00378564	k__Bacteria;p__Proteobacteria;c__Alphaproteobacteria;o__Rhodospirillales;f__Acetobacteraceae;g__Acidocella;
